# Supplementary material for: Pleiotropic effect of chromosome 5A and the mvp mutation on the metabolite profile during cold acclimation and the vegetative/generative transition in wheat
Source: BMC Plant Biol. 2015 Feb 19;15:57. doi: 10.1186/s12870-014-0363-7 (PMC4349458; doi:10.1186/s12870-014-0363-7)
Supplement: Additional file 1: — Metabolite data file including a checklist and reporting list. Reporting of the metabolite data follows the guideline of [52]. [file 12870_2014_363_MOESM1_ESM.xls]

## Sheet: Checklist
Supplemental Table 1. Metabolite Reporting Checklist:
Level	Aspect	Information	Fill in
general aspect	Type of metabolome analysis	targeted metabolite analysis	false
		non-targeted metabolite class scale profiling	false
		non-targeted metabolome scale profiling	false
		non-targeted finger printing of mass features	true
	Type of quantification	absolute or quantification	relative quantification
	Type of reference samples	chemcially defined	Identification of amino acids and sugars was based on authentic standards. The other compounds were identified by searching the NIST11 mass spectral database.
		biologically defined	none
	Type of replication	analytical (same analytical sample preparation)	1
		technological (same biological preparation)	1
		biological (same experimental condition)	3
		full experiment	3
	Type of technology	reference publication	Schauer et al. (2005) and Materials and Methods section of the current paper
	Sample preparation	method of sample preparation	derivatized with MSTFA
		method of chromatography/separation	GC-MS
		method of ionization	electron ionisation 70 eV
		method of detection	total ion chromatogram (TIC) positive
metabolite/mass feature	Metabolite	metabolite name	see reporting list
		metabolite sum formula	see reporting list
		metabolite structure and public source of metabolite identifier	NIST 11 mass spectral database
	Identification	identification process	manually supervised
		by authentic mass isotopomer added to one or all biological sample(s)	false
		by authentic reference compound within a co-processed reference mixture	false
		by authentic reference compound previously mapped to the analytical system	true for sugars and amino acids
		reference library	Golm Metabolome Database
		type of mass spectrum
		by match of molecular mass (single mass fragment)	no
		by match of fragments	no
		by match of fragmentation pattern	no
		by match of mass spectrum to reference library	Mass spectral matching thresholds were: Match > 650 (best match = 1000) and RI-deviation < 1.0%
		type of retention index
		by match of retention time (index) to reference library	no
	Quantification	type of quantification	relative quantification based on peak size related to internal standard (ribitol) and sample fresh weight
	Validity testing	Recovery testing (chemical analog)	performed for glucose, sucrose and proline
		Recovery testing (internally added mass isotopomer)	not performed
		Recovery testing (mixture of most divergent samples from the experiment)	not performed
		Test for linear range	performed for sugars and amino acids
		Limit of quantification (LOQ)	not performed
		Limit of detection (LOD)	not performed

## Sheet: Reporting list
Overview of the primary metabolite reporting list
GC-MS metabolites
	A			B	C	D	E								H			I		Q	R		S
1
2	Experiment title: Effect of BABA-priming on tuber quality under drought conditions			Wheat primary polar metabolites
3	Organism/Plant species:				Triticum aestivum, Triticum monococcum
4	Organ/tissue:				shoot, crown
5	Analytical tool:				GC-MS
6
8	Ret . Time- Retention time, in minutes
9	Theor. m/z- theoretical monoisotopic mass calculated for the ion (M-H)- , (M+H)+ or (M+FA)-
10	Found m/z- mass detected in the experiment
11	m/z error (ppm)- difference between theoretical and found m/z values in ppm
12	Identification level (A; B; C; D)- (A) standard or NMR; (B) MS/MS; (C) MSE; (D) MS only
	Exp. 1 was carried out in 2011, Exp. 2 in 2012, and Exp. 3 in 2013. Retention times and m/z errors are the characteristic values for a set of experiements in each year. Deviations of <1% from the persented values were detected in individual chromatograms.
13											2012
14	Peak no.	Ret. Time Exp. 1	Ret. Time Exp. 2	Ret. Time Exp. 3	Coresponding Metabolite in Literature	Metabolite Class	Molecular formula	ES(+) Theor m/z	ES(+) Found m/z Exp. 1	m/z error (ppm) Exp. 1	ES(+) Found m/z Exp. 2	m/z error (ppm) Exp 2	ES(+) Found m/z Exp. 3	m/z error (ppm) Exp. 3	Mass to charge ratio (m/z)	Species detected before	References	Identifica-tion level (A-D)
15	1	5.1	5.33	5.15	Unidentified	n.a.	n.a.	n.a.	n.a.	n.a.	n.a.	n.a.	n.a.	n.a.	116	n.a.	n.a.	n.a.
16	2	5.28	5.73	5.33	Isoleucine	amino acid	C6H13NO2	275.174	275.006	608.154	275.177	12.9589	275.002	622.904	158	Arabidopsis, potato, tomato, lotus, strawberry, barley, wheat, coffee, Cnidium, Ligusticum, bentgrass	1, 2, 3, 7, 9, 10, 11, 12, 13, 14, 15, etc.	A
17	3	5.38	5.79	5.47	Proline	amino acid	C5H9NO2	273.122	273.018	379.891	273.185	231.437	273.047	272.737	142	Arabidopsis, potato, tomato, lotus, strawberry, barley, wheat, coffee, Cnidium, Ligusticum, bentgrass, citrus	1, 2, 3, 7, 9, 10, 11, 12, 13, 14, 15, 16, 17, etc.	A
18	4	5.47	5.84	5.53	Succinic acid	organic acid	C4H6O4	262.106	262.042	243.247	262.075	115.318	262.058	181.002	147	Arabidopsis, potato, tomato, lotus, strawberry, barley, wheat, coffee, Cnidium, Ligusticum, citrus	1, 2, 3, 4, 5, 6, 7, 9, 10, 11, 12, 14, 15, 17, etc.	D
19	5	5.52	5.86	5.54	Glycine	amino acid	C2H5NO2	291.151	291.215	222.248	291.354	697.269	291.229	270.656	174	Arabidopsis, potato, tomato, lotus, strawberry, barley, wheat, coffee, Cnidium, Ligusticum, citrus	1, 2, 3, 7, 9, 10, 11, 12, 13, 14, 15, 17, etc.	A
20	6	5.61	6.02	5.69	Glyceric acid	sugar acid	C3H6O4	322.145	322.114	96.3571	322.186	125.952	322.139	18.1505	147	Arabidopsis, potato, tomato, lotus, barley, coffee, Cnidium, Ligusticum	1, 2, 7, 9, 11, 13, 15, etc.	D
21	7	5.72	6.11	5.77	Unidentified	n.a.	n.a.	n.a.	n.a.	n.a.	n.a.	n.a.	n.a.	n.a.	245	n.a.	n.a.	n.a.
22	8	5.85	6.3	5.94	Serine	amino acid	C3H7NO3	321.161	320.026	3546.55	321.411	777.316	321.411	776.368	204, 218	Arabidopsis, potato, tomato, lotus, strawberry, barley, wheat, coffee, Cnidium, Ligusticum, citrus	1, 2, 3, 7, 9, 10, 11, 12, 13, 14, 15, 17, etc.	A
23	9	6.09	6.57	6.19	Threonine	amino acid	C4H9NO3	335.177	335.071	316.348	335.386	622.74	335.07	318.605	218, 291	Arabidopsis, potato, tomato, lotus, strawberry, barley, wheat, coffee, Cnidium, Ligusticum, citrus	1, 2, 3, 7, 9, 10, 11, 12, 13, 14, 15, 17, etc.	A
24	10	6.38	6.86	6.5	Unidentified	n.a.	n.a.	n.a.	n.a.	n.a.	n.a.	n.a.	n.a.	n.a.	160	n.a.	n.a.	n.a.
26	11	6.45	6.99	6.56	beta-Alanine	amino acid	C3H7NO2	305.166	305.077	292.149	305.177	34	305.136	100.021	248	Arabidopsis, potato, tomato, lotus, strawberry, barley, wheat, coffee, Cnidium, Ligusticum, bentgrass, citrus	1, 2, 3, 7, 9, 10, 11, 12, 13, 14, 15, 16, 17, etc.	A
27	12	6.6	7.16	6.72	Unidentified	n.a.	n.a.	n.a.	n.a.	n.a.	n.a.	n.a.	n.a.	n.a.	234	n.a.	n.a.	n.a.
28	13	7.13	7.81	7.04	Malic acid	organic acid	C4H6O5	350.14	350.395	727.858	350.221	231.879	350.077	181.403	245	Arabidopsis, potato, tomato, lotus, strawberry, barley, wheat, Cnidium, Ligusticum, citrus	1, 2, 3, 4, 7, 9, 10, 11, 12, 14, 15, 17 etc.	D
29	14	7.54	8.3	7.69	Aspartic acid	amino acid	C4H7NO4	349.156	346.577	7442.41	349.185	83.6118	349.088	195.707	232	Arabidopsis, potato, tomato, lotus, strawberry, barley, wheat, coffee, Cnidium, Ligusticum, bentgrass, citrus	1, 3, 7, 9, 10, 11, 12, 13, 14, 15, 16, 17, etc.	A
30	15	7.75	8.36	7.75	5-oxo-Proline	amino acid	C5H7NO3	273.122	273.018	379.88	273.127	20.7669	273.056	239.636	156	It is derived from glutamic acid during methyloximation step		D
31	16	7.83	8.38	7.85	GABA	organic acid	C4H9NO2	319.182	319.001	566.111	319.146	111.388	319.001	568.337	104	potato, tomato, wheat, coffee, bentgrass, citrus	2, 7, 9, 12, 13, 16, 17, etc.	D
32	17	8.41	8.92	8.43	Threonic acid	organic acid	C4H8O5	424.195	424.174	49.4136	424.245	116.881	424.006	446.926	204	Arabidopsis, potato, tomato, lotus, strawberry, barley, Cnidium, Ligusticum, bentgrass	1, 3, 7, 9, 10, 11, 16, etc.	D
33	18	8.55	9.38	8.67	Unidentified	n.a.	n.a.	n.a.	n.a.	n.a.	n.a.	n.a.	n.a.	n.a.	186	n.a.	n.a.	n.a.
34	19	9.4	10.32	9.43	Glutamic acid	amino acid	C5H9NO4	363.172	363.158	38.1597	363.187	43.0632	363.1	197.122	246	Arabidopsis, potato, tomato, lotus, strawberry, barley, wheat, coffee, Cnidium, Ligusticum	1, 2, 3, 7, 9, 10, 11, 12, 13, 15, etc.	A
35	20	9.52	10.5	9.61	Phenylalanine	amino acid	C9H11NO2	309.158	309.111	150.758	308.952	666.744	309.094	206.584	192, 218	Arabidopsis, potato, tomato, lotus, strawberry, wheat, coffee, Cnidium, Ligusticum	1, 2, 3, 7, 9, 10, 12, 13, 14, 15, etc.	A
36	21	10.48	11.77	10.74	Asparagine	amino acid	C4H8N2O3	348.172	348.084	252.258	348.04	378.137	348.075	277.624	188	Arabidopsis, potato, tomato, lotus, barley, wheat, coffee, Cnidium, Ligusticum, bentgrass, citrus	1, 2, 3, 7, 9, 10, 11, 12, 13, 15, 16, 17, etc.	A
37	22	13.02	14.62	13.23	cis-Aconitic acid	organic acid	C6H6O6	390.135	390.055	205.943	390.049	220.031	389.914	567.156	147	Arabidopsis, potato, tomato, lotus, strawberry, coffee, Cnidium, Ligusticum	1, 4, 7, 9, 10, 13, 15, etc.	D
38	23	13.77	15.77	15.77	Glutamine	amino acid	C5H10N2O3	362.188	362.134	147.603	362.18	20.6693	362.073	316.693	84	Arabidopsis, potato, tomato, lotus, strawberry, wheat, coffee, Cnidium, Ligusticum, citrus	1, 2, 4, 7, 9, 10, 12, 13, 15, 17, etc.	A
39	24	14.9	16.04	15.91	Unidentified	n.a.	n.a.	n.a.	n.a.	n.a.	n.a.	n.a.	n.a.	n.a.	204, 205	n.a.	n.a.	n.a.
40	25	16.6	18.98	16.88	Citric/Isocitric acid	organic acid	C6H8O7	480.185	479.842	715.878	479.107	2251.01	480.201	32.4323	273, 465	Arabidopsis, potato, tomato, strawberry, barley, wheat, coffee, Cnidium, Ligusticum, bentgrass, citrus	1, 2, 3, 4, 7, 9, 10, 11, 12, 13, 14, 15, 16, 17, etc.	D
41	26	20.37	22.58	20.83	Fructose	sugar	C6H12O6	569.288	569.216	125.406	569.37	143.908	569.196	161.14	217, 307	Arabidopsis, potato, tomato, lotus, strawberry, wheat, coffee, Cnidium, Ligusticum, bentgrass, citrus	1, 2, 3, 4, 6, 7, 9, 10, 12, 13, 14, 15, 16, 17, etc.	A
42	27	21.02	23.32	21.7	Mannose	sugar	C6H12O6	614.316	614.549	379.13	614.41	152.127	614.21	172.969	147	Arabidopsis, potato, tomato, lotus, barley, Cnidium, Ligusticum, citrus	1, 2, 7, 9, 11, 15, 17, etc.	A
43	28	21.7	23.62	22.13	Galactose	sugar	C6H12O6	404.222	404.89	1648.94	404.269	114.733	405.116	2205.37	319, 205	Arabidopsis, potato, tomato, lotus, strawberry, barley, coffee, Cnidium, Ligusticum, citrus	1, 2, 3, 6, 9, 10, 11, 13, 14, 15, 17, etc.	A
44	29	22.45	24.19	22.73	Glucose	sugar	C6H12O6	569.288	568.091	2105.97	569.554	467.922	570.562	2233.88	319, 205	Arabidopsis, potato, tomato, lotus, strawberry, barley, wheat, coffee, Cnidium, Ligusticum, bentgrass, citrus	1, 2, 3, 4, 6, 9, 10, 11, 12, 13, 14, 15, 16, 17, etc.	A
45	30	23.3	24.93	23.6	Sorbitol	sugar	C6H14O6	614.316	615.476	1884.41	615.075	1233.59	614.944	1021.45	319, 205	Arabidopsis, potato, tomato, lotus, strawberry, barley, wheat, coffee, Cnidium, Ligusticum, citrus	1, 2, 3, 4, 6, 9, 10, 11, 12, 13, 15, 17, etc.	A
46	31			25.33	Unidentified	n.a.	n.a.	n.a.	n.a.	n.a.	n.a.	n.a.	n.a.	n.a.	204.191	n.a.	n.a.	n.a.
47	32	25.25	26.14	25.55	Gluconic acid	organic acid	C6H12O7	540.261	539.985	512.089	539.886	694.472	539.704	1031.9	132	Arabidopsis, potato, lotus, strawberry, barley, wheat, Cnidium, Ligusticum, bentgrass, citrus	1, 2, 10, 11, 12, 14, 15, 16, 17, etc.	D
48	33	25.54	26.43	25.81	Palmitic acid	fatty acid	C16H32O2	328.28	328.246	103.511	328.228	156.3	328.238	128.404	313, 314	Arabidopsis, potato, lotus, strawberry, barley	1, 2, 3, 5, 11, 14 etc.	D
49	34	25.89	26.54	26.14	Galactaric acid	organic acid	C6H10O8	642.275	n.a.	n.a.	n.a.	n.a.	n. a.	n. a.	333	Arabidopsis, potato, lotus, strawberry	1, 2, 7, 8, 10, etc.	D
50	35	26.88	26.88	27.13	Cinnamic acid	organic acid	C9H8O2	338.137	338.064	214.838	338.167	87.9921	338.016	358.977	338	Arabidopsis, potato, lotus, barley	1, 2, 11, etc.	D
51	36	27.5	28.8	27.79	myo-Inositol	sugar alcohol	C6H12O6	612.301	612.424	200.776	612.174	206.565	612.366	106.428	305	Arabidopsis, potato, tomato, lotus, strawberry, wheat, Cnidium, Ligusticum, bentgrass	1, 2, 6, 7, 9, 10, 12, 15, 16, etc.	D
52	37	29.45	30.67	29.72	alfa-Linolenic acid	fatty acid	C18H30O2	350.264	350.189	214.933	350.191	208.809	350.177	247.526	335	Arabidopsis, potato	1, 2, 5, etc.	D
53	38	29.8	30.96	30	Tryptophan	amino acid	C11H12N2O2	348.169	348.084	243.234	348.315	419.781	348.129	114.098	205	potato, tomato, wheat, coffee, Cnidium, Ligusticum	2, 7, 9, 12, 13, 15, etc.	A
54	39	30.07	31.15	30.28	Stearic acid	fatty acid	C18H36O2	356.311	356.119	538.977	356.257	151.57	356.228	234.283	341, 117	Arabidopsis, potato, lotus	1, 2, 5, etc.	D
55	40	33.1	34.6	33.35	Unidentified	n.a.	n.a.	n.a.	n.a.	n.a.	n.a.	n.a.	n.a.	n.a.	387,299,357	n.a.	n.a.	n.a.
56	41	37.15	37.88	37.15	Sucrose	sugar	C12H22O11	918.432	n. a.	n. a.	n. a.	n. a.	n. a.	n. a.	451	Arabidopsis, potato, tomato, lotus, strawberry, barley, wheat, Cnidium, Ligusticum, bentgrass, citrus	1, 2, 3, 4, 6, 7, 9, 11, 12, 14, 15, 16, 17, etc.	A
57	42	38.27	38.9	38.3	Trehalose	sugar	C12H22O11	918.432	n. a.	n. a.	n. a.	n. a.	n. a.	n. a.	73	Arabidopsis, potato, tomato, lotus, strawberry, barley, wheat, Cnidium, Ligusticum	1, 2, 9, 10, 11, 12, 15, etc.	A
58	43	38.54	39.23	38.48	Maltose	sugar	C12H22O11	947.459	n. a.	n. a.	n. a.	n. a.	n. a.	n. a.	147	Arabidopsis, potato, tomato, lotus, barley, coffee, bentgrass	1, 2, 9, 11, 13, 16, etc.	A
59	44	38.71	39.84	38.69	Turanose	sugar	C12H22O11	947.459	n. a.	n. a.	n. a.	n. a.	n. a.	n. a.	147	strawberry, Cnidium, Ligusticum, bentgrass, citrus	14, 15, 16, 17, etc.	A
60	45	41.41	42.36	41.37	Galactinol	sugar alcohol	C12H22O11	990.472	n. a.	n. a.	n. a.	n. a.	n. a.	n. a.	204,217,191	Arabidopsis, potato, lotus, strawberry, barley, coffee	1, 2, 6, 7, 10, 11, 13, etc.	D
61	46	42.9	43.99	42.95	Unidentified	n.a.	n.a.	n.a.	n.a.	n.a.	n.a.	n.a.	n.a.	n.a.	597	n.a.	n.a.	n.a.
62	47	45.8	46.61	45.01	Raffinose	sugar	C18H32O16	1296.6	n. a.	n. a.	n. a.	n. a.	n. a.	n. a.	437	Arabidopsis, potato, lotus, strawberry, barley, coffee	1, 2, 3, 6, 10, 11, 13, etc.	A
	1. Schauer N, Steinhauser D, Strelkov S, Schomburg D, Allison G, Moritz T, Lundgren K, Roessner-Tunali U, Forbes MG, Willmitzer L, Fernie AR, Kopka J: GC-MS libraries for the rapid identification of metabolites in complex biological samples. FEBS Lett 2005, 579: 1332-1337.
	2. Roessner U, Wagner C, Kopka J, Trethewey RN, Willmitzer L: Technical advance: simultaneous analysis of metabolites in potato tuber by gas chromatography-mass spectrometry. Plant J. 2000, 23:131-142.
	3. Roessner U, Luedemann A, Brust D, Fiehn O, Linke T, Willmitzer L, Fernie A: Metabolic profiling allows comprehensive phenotyping of genetically or environmentally modified plant systems. Plant Cell 2001, 13:11-29.
	4. Galdón BR, DR Mesa, EM Rodríguez CD Romero: Influence of the cultivar on the organic acid and sugar composition of potatoes. J Sci Food Agric 90:2301-2309.
	5. Dobson G, Griffiths DW, Davies HV, McNicol JW: Comparison of fatty acid and polar lipid contents of tubers from two potato species, Solanum tuberosum and Solanum phureja. J Agric Food Chem 2004, 52:6306–6314.
	6. Legay S, Lefèvre I, Lamoureux D, Barreda C, Luz RT, Gutierrez R, Quiroz R, Hoffmann L, Hausman J.-F, Bonierbale M, Evers D, Schafleitner R: Carbohydrate metabolism and cell protection mechanisms differentiate drought tolerance and sensitivity in advanced potato clones (Solanum tuberosum L.). Funct Integr Genomics 2011, 11:275-291.
	7. Carreno-Quintero N, Acharjee A, Maliepaard C, Bachem CWB, Mumm R, Bouwmeester H, Visser RGF, Keurentjes JJB: Untargeted metabolic quantitative trait loci analyses reveal a relationship between primary metabolism and potato tuber quality. Plant Physiol 2012, 158:1306-1318.
	8. Clarke D (1982) The accumulation of cinnamic acid amides in the cell walls of potato tissue as an early response to fungal attack. In:Wood RKS (ed) Active defense mechanisms in plants. Plenum, New York, 321-332
	9. Schauer N, Zamir D, Fernie AR: Metabolic profiling of leaves and fruit of wild species tomato: a survey of the Solanum lycopersicum complex. J Exp Bot 2005, 56:297–307.
	10. Rohloff J, Kopka J, Erban A, Winge P, Wilson RC, Bones AM, Davik J, Randall SK, Alsheikh MK: Metabolite profiling reveals novel multi-level cold responses in the diploid model Fragaria vesca (woodland strawberry). Phytochem 2012, 77:99-109.
	11. Wu D, Cai S, Chen M, Ye L, Chen Z, Zhang H, Dai F, Wu F, Zhang G: Tissue metabolic responses to salt stress in wild and cultivated barley. PLoS One 2013, 8:e55431.
	12. Palmer LJ, Dias DA, Boughton B, Roessner U, Graham RD, Stangoulis JCR: Metabolite profiling of wheat (Triticum aestivum L.) phloem exudate. Plant Methods 2014, 10:27.
	13. Martins SCV, Araújo WL, Tohge T, Fernie AR, DaMatta FM: In high-light-acclimated coffee plants the metabolic machinery is adjusted to avoid oxidative stress rather than to benefit from extra light enhancement in photosynthetic yield. PLoS ONE 2014, 9:e94862.
	14. Zhang J, Wang X, Yu O, Tang J, Gu X, Wan X, Fang C: Metabolic profiling of strawberry (Fragaria×ananassa Duch.) during fruit development and maturation. J Exp Bot 2011, 62:1103-1118.
	15. Kobayashi S, Nagasawa S, Yamamoto Y, Donghyo K, Bamba T, Fukusaki E: Metabolic profiling and identification of the genetic varieties and agricultural origin of Cnidium officinale and Ligusticum chuanxiong. J Biosci Bioeng 2012, 114:86–91.
	16. Xu Y, Du H, Huang B: Identification of metabolites associated with superior heat tolerance in thermal bentgrass through metabolic profiling. Crop Sci (2013) 53:1626–1635.
	17. Yun Z, Gao H, Liu P, Liu S, Luo T, Jin S, Xu Q, Xu J, Cheng Y, Deng X: Comparative proteomic and metabolomic profiling of citrus fruit with enhancement of disease resistance by postharvest heat treatment. BMC Plant Biol 2013, 13:44.
	etc.: "By definition primary metabolites are essential ones the between species chemical diversity is relatively small in these compounds, however, it is worth noting that the relative abundance of even these metabolites is highly variable in different species." -

## Sheet: Sheet1
SPECTRUM - MS
111M.RAW
+ c Full ms [50.00-650.00]
Scan #: 1-5095
RT: 5.00-47.47
AV: 5095
Data points: 632
Mass	Intensity
50.3294	917.692
51.0228	2099.2
51.9821	3582.57
52.9636	944.977
54.0098	395.523
54.944	2578.55
55.9849	854.083
56.9763	2768.54
57.9624	3011.84
58.9461	4838.96
59.9512	785.019
60.9402	1479.89
61.9673	218.398
62.9204	650.036
63.9623	197.914
64.9506	751.752
65.9514	2093.25
66.9086	1963.68
67.9783	575.943
68.945	2332.52
69.9775	1007.18
70.9901	1992.62
71.9994	3245.75
72.9246	94456.8
73.9723	8104.45
74.9561	22496.9
75.9767	1420.74
76.9647	2374.35
78.0069	842.147
78.9863	3180.23
80.027	298.92
81.0022	615.268
82.0203	319.101
83.0134	636.618
84.0145	468.638
85.0176	832.053
85.9862	235.247
86.9711	342.445
88.0157	287.774
88.9646	1376.02
90.0054	189.37
90.9993	391.119
92.1952	168.62
92.9254	1126.24
93.9969	209.381
94.966	734.574
95.9961	378.812
96.9908	665.309
98.0206	243.458
98.9946	649.428
99.9807	701.726
100.949	1435.17
101.494	0.348184
102.01	856.957
102.945	10839.9
103.97	1115.54
104.975	1304.82
105.973	195.088
106.999	182.242
108.014	146.929
109.001	440.253
110.021	244.186
110.999	637.127
112.027	313.339
112.982	880.429
113.964	515.368
114.941	1268.87
115.962	1324.38
116.922	6267.45
117.95	763.101
118.938	1376.59
119.958	328.427
120.986	270.918
122.001	106.185
123.018	220.814
124.069	126.9
125.035	325.638
126.016	316.598
126.992	735.518
128.018	736.782
128.948	7140.35
129.986	1479.8
130.946	3186.44
131.986	929.964
132.92	6131.81
133.947	865.542
134.953	791.086
135.963	143.743
137.002	148.744
138.02	68.6353
139.001	192.061
140.015	180.731
141.008	496.508
142.016	476.199
142.96	1343.34
144.013	365.978
144.997	833.781
145.999	1160.81
146.941	32861.5
147.974	5008.18
148.959	3520.4
149.967	458.244
150.977	330.499
152.009	122.357
153.021	190.981
153.55	0.236506
154.051	207.961
155.009	694.036
155.997	667.625
156.965	1850.56
158	521.802
158.992	494.398
159.957	3110.98
160.99	751.143
162.014	257.103
162.989	633.457
164.018	146.725
165.027	213.677
166.039	121.756
167.025	251.943
168.094	249.009
168.976	2736.44
170.002	558.971
170.978	685.874
171.995	509.305
172.997	673.861
174.012	607.028
174.961	1071.83
175.991	304.367
176.98	770.703
177.996	212.52
179.005	341.69
180.02	170.338
180.988	263.203
182.043	219.423
182.99	1122.65
183.987	418.573
184.997	570.164
186.007	302.667
187.018	350.105
188.041	379.323
188.993	4507.84
190.022	1753.01
190.999	5570.65
192.02	1109.66
193.002	1284.1
194.012	379.099
195.019	271.131
196.052	144.1
197.069	235.294
198.066	191.136
199.049	342.377
200.071	231.336
201.036	709.546
202.07	481.262
203.047	1240.57
204.024	8690.8
205.023	9452.92
206.047	2250.19
206.994	3120.81
208.012	615.54
209.019	416.932
209.534	0.060844
210.042	213.461
210.956	1153.15
211.999	243.814
213.02	282.893
214.05	290.694
215.027	1435.16
216.056	1214.77
217.011	23946.7
218.038	5282.56
219.031	2472.96
220.059	547.657
221.014	1662.83
222.033	415.403
223.029	331.493
224.067	101.971
225.045	122.627
225.991	71.7676
227.016	210.613
228.021	311.174
229.017	2632.74
230.046	1831.49
231.035	1679.53
232.033	790.75
232.999	1617.42
234.034	471.499
235.035	281.646
236.071	89.3101
237.051	132.677
238.094	75.2711
239.049	271.223
240.021	136.3
241.018	287.904
242.054	251.556
243.039	2156.62
244.061	805.65
244.995	1724.98
246.029	1065.78
247.032	686.544
247.539	0.118548
248.057	226.391
249.034	216.479
250.068	110.193
251.037	119.668
251.689	0.274779
252.198	111.439
253.024	387.303
254.035	284.373
255.031	1336.04
256.048	529.363
257.029	1594.36
258.05	478.915
259.047	767.562
260.054	307.724
261.061	219.207
262.042	507.09
263.059	948.455
264.082	310.105
265.035	697.59
266.066	219.728
267.024	419.364
268.06	252.286
269.066	333.197
270.086	278.446
271.048	3128.75
272.061	1016
273.018	4069.98
274.048	1169.11
275.058	682.973
276.09	276.634
277.09	1276.22
278.108	503.486
279.113	283.634
280.174	136.449
281.043	767.751
282.066	273.766
283.052	314.202
284.073	218.034
285.002	788.379
286.036	227.978
287.041	259.216
288.066	202.683
289.105	347.882
290.146	192.497
291.081	1105.68
292.093	583.86
293.094	398.98
294.142	142.309
295.116	166.931
296.152	78.328
297.165	148.533
298.172	74.5238
299.002	1114.22
300.035	483.121
301.039	280.208
302.071	186.139
303.071	338.681
304.109	293.895
305.077	1392.61
306.09	792.354
307.074	3466.59
308.096	994.823
309.093	480.004
310.106	126.864
311.059	82.0112
311.963	50.7034
313.073	186.483
314.046	240.571
315.068	202.123
316.117	177.928
317.125	363.125
318.087	451.455
319.067	7414.39
320.104	2258.93
321.101	1099.84
322.114	249.163
323.101	106.115
324.139	54.1902
325.057	96.1753
325.59	0.058292
326.09	56.2375
327.028	209.025
328.062	116.993
329.062	150.719
330.093	157.998
331.082	841.267
332.086	374.276
333.085	497.143
334.076	327.303
335.052	426.286
336.06	168.925
337.072	121.906
338.064	71.5723
339.056	59.4139
339.92	39.7743
341.019	300.174
342.074	172.013
343.099	248.707
344.123	208.063
345.094	2371.79
346.115	916.122
347.072	1249.68
348.084	429.614
349.084	279.616
350.097	132.847
351.074	75.9103
352.071	52.5046
353.061	57.2922
354.067	60.3812
355.059	270.791
356.119	176.827
357.099	261.68
358.075	220.839
359.074	327.616
360.063	436.527
361.1	16757.2
362.134	5276.73
363.122	3283.69
364.127	1317.69
365.137	582.302
366.142	193.556
367.156	122.492
368.168	53.3833
369.148	92.0059
370.158	71.4736
371.15	65.6605
372.102	146.812
373.083	165.921
374.123	191.434
375.05	1661.91
376.084	607.407
377.087	350.207
378.127	131.404
379.147	147.419
380.175	62.8485
381.146	47.5902
382.129	29.7596
383.099	40.9248
384.062	22.4656
384.931	32.3189
385.478	17.8811
386.298	29.1837
387.121	87.3639
388.12	47.3611
389.121	102.014
390.144	82.8658
391.177	57.6024
392.196	48.4175
393.151	80.8082
394.114	53.0455
395.14	44.726
396.176	28.7062
397.162	32.7594
398.196	23.7509
399.151	37.673
400.177	24.2577
401.076	55.318
402.057	37.3841
403.053	53.1305
404.01	32.5564
405.063	103.809
406.1	55.0259
407.157	60.7568
408.151	32.3739
409.16	27.4098
410.158	18.2522
411.171	15.4552
412.118	14.6039
413.02	17.8194
413.885	13.4573
414.969	64.5721
416.039	36.1711
417.117	48.5013
418.154	27.2239
419.075	129.375
420.047	79.5132
421.096	86.3468
422.165	52.5719
423.146	38.8726
424.176	23.2506
425.22	20.6181
425.768	0.134053
426.299	17.8864
427.169	24.9433
428.131	22.1274
429.09	94.034
430.1	61.3448
431.098	52.7203
432.133	62.3431
433.164	88.7949
434.183	69.2473
435.17	221.168
436.274	158.31
437.139	1596.65
438.158	608.308
439.15	326.501
440.156	97.1749
441.181	54.9072
442.137	23.096
443.048	21.1943
443.754	14.5325
444.425	20.4336
445.259	26.3696
446.192	24.8428
447.171	50.3674
448.193	61.7853
449.17	123.656
450.195	263.486
451.151	1169.62
452.149	481.986
453.158	262.084
454.127	78.232
455.157	39.306
456.205	17.7655
457.235	19.0375
458.211	14.6954
459.133	23.9982
460.087	14.8654
461.083	41.6347
462.138	45.9625
463.128	45.8497
464.127	77.9286
465.066	250.407
466.095	142.869
467.114	85.7843
468.172	41.6067
469.205	23.4304
470.242	19.7898
471.184	19.9827
472.156	15.7578
473.111	22.4426
474.106	14.8285
475.054	20.7525
476.07	16.6447
477.04	24.1498
478.061	19.885
479.136	37.3079
480.176	51.6826
481.128	41.4285
482.131	21.3812
483.033	14.8975
484.005	13.1378
484.992	9.87694
485.749	8.52287
486.769	13.3017
487.363	16.6632
488.226	14.7678
489.119	20.7468
490.145	15.2854
491.139	18.821
492.214	22.4449
493.237	18.305
494.276	16.4102
495.22	32.6711
496.209	18.5452
497.193	15.7107
498.095	10.4063
498.952	10.8
499.775	8.06045
500.477	5.78253
501.413	11.9191
502.502	16.725
503.197	30.9388
504.175	23.7949
505.157	25.7009
506.184	14.3368
507.194	19.5764
508.176	15.791
509.213	33.5535
510.191	17.8448
511.219	16.7961
512.177	8.24298
513.017	9.94799
513.651	6.36703
514.518	8.57056
515.213	12.6695
516.037	10.3859
516.854	10.1912
517.84	13.7431
518.795	11.661
519.835	10.9778
520.778	10.3727
521.486	9.15407
522.174	15.0145
523.111	25.9937
523.971	14.9276
524.926	16.3604
525.62	12.2487
526.52	12.3645
527.428	10.4365
528.448	10.5566
529.299	13.0334
530.207	10.2748
531.183	12.2086
532.13	8.54132
532.852	9.50029
533.663	10.4206
534.736	15.4542
535.68	12.6463
536.596	6.64259
537.128	36.3923
538.155	24.4618
539.202	24.1468
540.128	14.3859
541.006	13.1878
541.819	8.54269
542.707	10.5631
543.568	8.28754
544.656	13.8683
545.683	9.08714
546.687	12.819
547.494	11.1953
548.456	10.3199
549.168	8.93719
549.97	8.13288
550.645	5.70756
551.351	9.83219
552.34	11.7136
553.266	16.5857
554.19	38.2763
555.092	26.0377
556.172	16.9176
557.321	14.9095
558.347	10.181
559.209	18.2302
560.133	13.4773
561.061	15.6298
561.977	9.93621
562.851	10.9827
563.417	12.0601
564.242	13.1578
565.112	12.8885
566.032	11.7023
566.928	7.75191
567.633	7.56703
568.406	9.62728
569.207	13.5166
569.987	8.65849
570.602	6.73523
571.381	10.9935
572.303	15.3331
573.259	9.27772
574.242	10.1341
575.194	10.8697
575.773	0.116389
576.343	12.3684
577.208	16.7274
578.093	12.4461
578.874	8.81845
579.554	8.41236
580.395	8.8736
581.22	12.1867
582.174	11.1745
583.121	10.7472
584.045	10.4836
584.895	7.22336
585.783	7.26045
586.726	7.21649
587.673	7.82924
588.735	8.15623
589.701	8.3947
590.296	0.173111
590.826	10.2294
591.856	14.0124
592.85	8.55368
593.565	8.95133
594.467	10.9507
595.405	11.6014
596.346	9.82002
597.257	20.1745
598.289	16.7258
598.792	0.031992
599.329	13.0654
600.359	10.0206
601.383	10.107
602.364	7.55898
603.347	14.042
604.343	9.3103
605.434	10.9011
606.41	9.084
607.299	9.83278
608.083	7.63925
608.894	9.88538
609.73	6.66359
610.676	9.73307
611.559	7.54995
612.469	6.97704
613.288	9.04318
614.108	6.50716
614.943	6.79254
615.722	6.9262
616.399	4.09499
617.194	7.0946
618.013	8.97488
619.027	11.4381
619.611	0.377625
620.135	9.78763
621.222	14.4287
622.339	8.68243
623.16	6.46359
624.059	8.84848
624.982	8.14799
625.526	0.06634
626.093	10.7091
627.156	10.843
628.034	8.93916
628.964	9.8157
629.994	9.41629
631.158	16.9778
632.071	10.2866
632.84	10.3152
633.512	11.2347
634.381	12.5507
635.26	12.5042
636.221	11.0734
637.245	11.874
638.199	9.49323
639.084	11.0579
640.075	9.179
641.08	10.8962
642.091	10.0126
643.11	9.29244
643.968	7.62532
644.859	8.52365
645.793	6.295
646.555	8.67988
647.376	36.6734
648.303	24.0701
649.302	54.452
649.828	0.198822
