# Supplementary material for: Pleiotropic effect of chromosome 5A and the mvp mutation on the metabolite profile during cold acclimation and the vegetative/generative transition in wheat
Source: BMC Plant Biol. 2015 Feb 19;15:57. doi: 10.1186/s12870-014-0363-7 (PMC4349458; doi:10.1186/s12870-014-0363-7)
Supplement: Additional file 2: — Metabolites that were detected in the Tm. [file 12870_2014_363_MOESM2_ESM.xlsx]

## Sheet: Tm shoot exp.1
Stage	cis-Aconitic acid (229,375)	beta-Alanine (248)	L-Asparagine (116,188)	L-Aspartic acid (232)	Cinnamic acid (338)	Citric/Isocitric acid (273)	D-Fructose (217,307)	GABA (304)	Galactaric acid (333)	Galactinol (204)	D-Galactose (319,205)	Gluconic acid (333)	D-Glucose (319,205)	L-Glutamic acid (246,247)	L-Glutamine (156,245,347)	Glyceric acid (189)	Glycine (174)	Inositol (305)	L-Isoleucine (158)	alpha-Linolenic acid (335)	Malic acid (245)	Maltose (361)	D-Mannose (319,217,160)	Palmitic acid (313,314)	L-Phenylalanine (218,192)	L-Proline (142)	5-oxo-Proline (156)	Raffinose (437)	L-Serine (218)	Sorbitol (319,205)	Stearic acid (341,117)	Succinic acid (247)	Sucrose (451)	Trehalose (191)	L-Threonic acid (292)	L-Threonine (291)	L-Tryptophan (202,203)	Turanose (361)	Unidentified (116)	Unidentified (245)	Unidentified (160)	Unidentified (234)	Unidentified (186)	Unidentified (204, 205)	Unidentified (204,191)	Unideintified (387,299,357)	Unidentified (597)
C	1168.81	0.412	<0,001	2.402	9.038	214.096	406.201	5.67	5.284	12.514	374.52	13.38	72.03	447.862	<0,001	0.793	1.055	57.264	2.695	3.833	183.465	16.081	10.238	1.896	10.148	0.83	28.513	26.798	51.264	41.388	3.428	1.519	24.407	<0,001	11.82	1.19	<0,001	<0,001	68.853	1.159	12.174	0.251	<0,001	44.034	2.866	0.255	7.841
C	648.639	0.174	<0,001	0.484	2.385	94.323	187.791	2.193	1.572	7.115	167.975	3.805	32.293	196.446	<0,001	0.34	0.817	28.976	1.302	3.078	91.406	5.37	4.91	0.842	3.016	0.431	18.985	72.493	24.706	21.125	1.228	0.811	13.843	<0,001	5.349	0.411	<0,001	0.078	49.94	0.484	18.357	0.128	<0,001	23.247	1.159	0.106	1.93
C	614.996	0.219	<0,001	5.718	1.303	83.55	249.093	5.384	3.342	5.357	222.895	5.689	43.712	280.101	<0,001	0.411	0.511	28.542	1.921	5.614	71.286	11.358	5.729	0.919	5.901	0.71	13.932	556.951	37.697	36.132	1.254	0.789	11.505	<0,001	4.535	0.665	<0,001	<0,001	39.763	0.426	21.336	0.036	<0,001	21.372	3.948	0.159	3.24
Co	1311.73	0.255	4.816	4.119	8.983	305.755	1862.49	20.764	7.415	31.622	2146.02	23.251	383.284	181.982	<0,001	1.744	1.675	53.759	0.981	19.692	2159.22	775.501	17.105	2.023	8.435	1.94	56.525	3728.45	26.174	234.203	2.738	2.547	89.697	<0,001	44.788	0.237	3.919	22.3	132.432	3.665	42.386	0.496	9.996	31.656	8.495	1.237	1.706
Co	617.72	0.181	3.757	4.227	3.331	213.452	1211.72	17.328	4.328	16.9	1208.63	12.614	216.005	65.917	<0,001	0.802	1.208	30.015	0.747	8.784	1233.8	258.735	11.591	0.879	5.157	2.183	38.325	2021.74	15.812	47.594	1.157	1.175	51.052	<0,001	21.827	0.084	<0,001	74.635	130.443	2.826	23.472	0.087	7.886	13.743	3.986	0.194	2.369
Co	967.739	0.144	8.4	5.229	7.302	133.739	1366.29	15.652	3.577	18.131	1341.95	15.706	250.205	88.771	<0,001	1.022	0.812	30.283	0.67	25.446	1063.41	286.206	14.569	1.414	4.815	1.143	15.619	2069.58	11.977	49.616	1.298	1.186	54.452	<0,001	26.778	0.107	5.66	83.271	75.197	2.317	112.379	0.033	1.539	17.546	4.088	0.36	2.06
Dr	536.068	0.108	12.884	1.557	1.55	82.461	597.125	5.603	0.509	13.91	397.068	30.885	74.416	116.463	51.465	0.473	0.932	19.371	0.639	<0,001	602.84	22.823	4.761	0.824	3.223	3.384	15.345	684.109	23.059	55.299	4.002	0.97	43.509	<0,001	20.862	0.143	<0,001	10.044	93.831	0.85	45.789	0.045	<0,001	7.914	2.79	0.339	3.832
Dr	532.1	0.119	25.636	8.504	3.975	146.513	944.116	15.575	4.953	21.273	701.927	13.195	131.651	100.225	55.158	0.79	1.39	24.09	0.801	<0,001	771.285	42.919	14.213	1.13	4.458	3.819	23.37	856.557	33.227	34.545	1.839	1.089	45.395	<0,001	28.761	0.187	<0,001	15.107	119.716	3.305	33.674	0.037	<0,001	10.932	2.107	0.42	3.26
Dr	588.252	0.263	24.061	9.881	2.58	211.583	1477.62	16.17	4.58	21.429	1049.8	13.687	194.923	120.962	31.87	0.826	1.822	23.223	1.396	<0,001	1020.03	25.544	13.041	0.724	5.961	3.379	34.731	1520.83	31.323	66.39	1.756	0.929	51.257	<0,001	25.494	0.212	<0,001	13.567	122.065	2.448	11.783	0.043	<0,001	10.368	3.574	0.461	3.035
Sp	552.12	0.131	5.229	13.767	4.121	191.178	1555.7	12.485	19.552	116.31	889.843	14.608	167.002	83.308	<0,001	1.688	1.322	35.286	0.742	2.34	589.01	25.992	20.947	0.828	5.07	1.222	13.531	2046.35	12.262	35.243	2.105	1.691	43.559	<0,001	25.158	0.125	<0,001	4.696	43.864	3.849	45.889	0.044	<0,001	14.177	13.685	1.21	0.491
Sp	405.29	0.059	1.311	0.706	4.768	120.964	1343.89	7.909	9.885	92.368	866.058	11.556	159.628	18.657	<0,001	1.44	0.964	28.272	16.235	8.7	402.257	21.642	21.349	1.001	2.564	0.3	7.439	1506.13	4.72	23.524	1.107	1.352	36.306	<0,001	16.74	0.056	<0,001	10.713	27.357	3.948	33.729	0.107	<0,001	15.29	4.585	0.626	0.117
Sp	287.416	0.043	<0,001	10.116	4.082	118.006	726.284	2.309	7.955	77.427	323.013	10.431	59.71	89.562	<0,001	1.219	0.469	25.934	0.472	22.402	475.798	28.1	12.859	1.102	3.296	0.691	6.069	1339.52	13.25	30.645	2.085	1.091	32.951	<0,001	12.624	0.087	<0,001	4.272	20.507	1.113	9.351	0.051	<0,001	14.575	6.5	1.133	0.14
Data are presented in arbitrary units correlating with peak sizes

## Sheet: Tm shoot exp.2
Stage	cis-Aconitic acid (229,375)	beta-Alanine (248)	L-Asparagine (116,188)	L-Aspartic acid (232)	Cinnamic acid (338)	Citric/Isocitric acid (273)	D-Fructose (217,307)	GABA (304)	Galactaric acid (333)	Galactinol (204)	D-Galactose (319,205)	Gluconic acid (333)	D-Glucose (319,205)	L-Glutamic acid (246,247)	L-Glutamine (156,245,347)	Glyceric acid (189)	Glycine (174)	Inositol (305)	L-Isoleucine (158)	alpha-Linolenic acid (335)	Malic acid (245)	Maltose (361)	D-Mannose (319,217,160)	Palmitic acid (313,314)	L-Phenylalanine (218,192)	L-Proline (142)	5-oxo-Proline (156)	Raffinose (437)	L-Serine (218)	Sorbitol (319,205)	Stearic acid (341,117)	Succinic acid (247)	Sucrose (451)	Trehalose (191)	L-Threonic acid (292)	L-Threonine (291)	L-Tryptophan (202,203)	Turanose (361)	Unidentified (116)	Unidentified (245)	Unidentified (160)	Unidentified (234)	Unidentified (186)	Unidentified (204, 205)	Unidentified (204,191)	Unideintified (387,299,357)	Unidentified (597)
C	2776.68	0.387	<0,001	17.431	0.307	258.159	13.384	3.256	7.421	55.789	2324.03	15.113	374.041	292.355	12.653	7.914	1.441	132.665	1.947	0.117	699.259	18.937	35.038	3.543	14.007	1.052	19.967	3384.53	4.872	111.401	9.107	1.266	101.923	<0,001	27.498	0.42	4.449	33.449	72.87	1.244	0.532	1.396	<0,001	77.06	25.563	0.455	1.206
C	2389.77	0.251	<0,001	17.412	0.347	168.723	8.931	3.654	5.704	42.893	1259.12	11.973	219.383	181.912	18.049	2.362	1.532	108.705	2.4	0.117	209.727	38.842	27.646	3.273	17.595	0.64	18.105	3421.11	5.145	97.247	9.068	1.042	107.788	<0,001	18.806	0.378	6.037	32.626	79.485	0.879	0.486	1.47	<0,001	81.426	17.058	0.127	1.078
C	2014.84	0.303	<0,001	11.924	0.29	240.362	7.75	3.626	5.818	44.41	1549.26	10.925	255.977	223.24	12.412	4.292	1.778	90.017	4.193	0.124	696.095	42.147	8.882	3.312	16.95	1.614	16.871	2469.88	13.764	95.218	8.431	1.131	87.31	<0,001	17.089	0.949	4.668	19.86	41.055	1.25	0.451	1.082	<0,001	71.955	23.741	0.312	1.285
Co	1581.42	0.223	41.644	11.926	0.212	287.546	47.865	2.306	8.866	23.29	2200.96	16.182	337.556	289.298	63.606	0.388	3.719	30.333	4.3	0.215	1364.26	185.431	5.919	3.377	7.003	4.175	31.01	4239.73	2.971	96.9	7.438	1.648	103.805	<0,001	20.31	0.281	10.023	97.256	90.435	2.008	0.499	2.243	0.241	28.743	22.786	0.691	1.009
Co	1429.88	0.234	48.006	18.014	0.223	327.226	53.119	3.735	12.448	24.032	2223.11	18.782	349.19	451.589	117.873	0.809	1.612	63.275	2.268	0.267	1560.06	147.038	1.825	3.616	5.817	24.276	59.757	7637.22	9.649	93.426	8.611	1.601	120.017	<0,001	26.136	1.291	6.593	100.922	57.19	1.712	0.391	1.734	1.742	17.779	8.855	1.197	2.824
Co	2144.38	0.773	49.139	42.628	0.428	422.261	58.878	6.787	11.946	19.919	3914.92	28.433	615.74	517.729	79.442	0.698	5.606	93.352	19.062	0.279	1954.94	211.252	7.581	3.87	88.614	26.142	113.988	8020.17	24.365	126.461	12.463	3.321	122.297	<0,001	36.947	3.848	56.98	181.28	135.829	2.402	0.284	2.197	4.146	41.816	52.875	1.178	1.336
Dr	653.205	0.237	39.728	9.182	0.154	188.564	46.501	3.053	3.62	34.382	1178.81	19.374	211.279	268.031	21.128	0.516	0.638	30.043	1.398	0.574	1362.91	177.963	14.06	3.468	7.252	2.039	23.446	3699.42	6.992	782.921	7.795	1.254	109.545	<0,001	22.002	0.37	6.43	185.288	78.11	2.413	0.314	1.07	0.111	24.724	5.651	0.352	1.301
Dr	1206.28	0.478	61.521	13.502	0.307	236.35	68.182	5.988	4.081	24.757	1006.21	20.553	180.755	336.54	51.077	0.531	1.349	27.269	4.066	0.445	1740.62	117.709	8.382	3.594	9.828	4.568	34.834	4553.2	22.9	796.509	8.908	1.327	109.632	<0,001	21.725	1.015	5.106	141.248	70.294	2.492	0.318	1.64	0.212	25.4	5.421	0.302	1.095
Dr	1314.75	0.64	160.192	17.143	0.326	372.269	170.38	10.865	4.932	42.661	1210.39	27.151	221.82	488.222	150.364	0.681	1.892	46.297	4.174	0.354	1588.62	162.108	13.226	3.377	18.14	12.695	75.753	4239.99	65.551	857.591	9.3	1.801	120.801	<0,001	24.916	2.153	4.167	208.177	102.594	2.611	0.336	1.855	1.053	24.383	7.423	0.569	2.548
Sp	537.746	0.177	14.477	11.629	0.28	307.017	23.847	0.212	9.245	94.578	1263.33	23.214	225.9	189.339	15.824	1.35	0.782	44.441	1.931	0.512	1594.38	159.303	29.494	3.717	12.089	2.814	21.279	5065.66	3.671	579.624	7.977	1.658	100.418	<0,001	27	0.287	5.954	187.285	57.333	1.46	0.264	2.003	0.219	27.099	6.294	1.138	4.479
Sp	780.807	0.179	15.113	11.707	0.44	208.436	33.34	3.125	7.013	100.481	1119.59	28.639	206.489	176.187	14.728	0.762	0.769	63.229	1.905	0.543	1064.4	158.625	23.867	3.717	16.691	2.389	24.362	4657.53	8.886	700.494	8.379	2.187	102.794	<0,001	36.86	0.662	5.541	137.692	58.002	2.304	0.25	1.058	0.399	30.724	8.617	1.134	5.981
Sp	434.169	0.187	40.814	17.89	0.272	502.7	51.972	3.258	9.857	110.311	1204.11	31.978	213.349	312.362	20.446	0.816	1.046	70.312	3.469	0.417	3131.48	249.98	25.718	3.705	12.105	11.087	30.758	7875.79	12.103	539.32	8.299	1.894	11.481	<0,001	49.377	1	5.861	161.695	49.108	3.345	0.356	2.053	0.423	29.652	6.135	1.639	5.658
Data are presented in arbitrary units correlating with peak sizes

## Sheet: Tm shoot exp.3
Stage	cis-Aconitic acid (229,375)	beta-Alanine (248)	L-Asparagine (116,188)	L-Aspartic acid (232)	Cinnamic acid (338)	Citric/Isocitric acid (273)	D-Fructose (217,307)	GABA (304)	Galactaric acid (333)	Galactinol (204)	D-Galactose (319,205)	Gluconic acid (333)	D-Glucose (319,205)	L-Glutamic acid (246,247)	L-Glutamine (156,245,347)	Glyceric acid (189)	Glycine (174)	Inositol (305)	L-Isoleucine (158)	alpha-Linolenic acid (335)	Malic acid (245)	Maltose (361)	D-Mannose (319,217,160)	Palmitic acid (313,314)	L-Phenylalanine (218,192)	L-Proline (142)	5-oxo-Proline (156)	Raffinose (437)	L-Serine (218)	Sorbitol (319,205)	Stearic acid (341,117)	Succinic acid (247)	Sucrose (451)	Trehalose (191)	L-Threonic acid (292)	L-Threonine (291)	L-Tryptophan (202,203)	Turanose (361)	Unidentified (116)	Unidentified (245)	Unidentified (160)	Unidentified (234)	Unidentified (186)	Unidentified (204, 205)	Unidentified (204,191)	Unideintified (387,299,357)	Unidentified (597)
C	547.443	0.131	<0,001	6.53	<0,001	55.978	82.292	0.368	1.082	34.589	151.209	2.61	32.005	122.608	4.329	2.387	1.115	18.995	0.131	<0,001	225.256	0.322	4.561	0.227	2.555	<0,001	6.099	22.638	7.689	15.074	0.384	0.144	22.371	1.649	3.164	0.421	<0,001	<0,001	43.86	0.19	0.065	2.84	<0,001	52.228	2.408	1.605	0.099
C	990.001	0.225	<0,001	10.146	<0,001	90.395	33.482	0.379	1.417	35.601	62.178	4.172	15.966	131.483	8.607	3.169	1.131	26.223	0.165	<0,001	319.726	0.278	5.25	0.27	3.826	<0,001	9.303	32.443	12.034	24.205	0.554	0.392	27.432	3.075	3.395	0.308	<0,001	<0,001	68.726	0.293	0.103	4.089	<0,001	81.422	0.581	1.91	0.14
C	638.358	0.19	<0,001	12.798	<0,001	166.463	155.043	0.313	1.502	39.969	231.632	5.024	48.451	181.584	6.513	2.954	1.2	41.036	0.177	<0,001	488.126	0.523	10.133	0.51	4.858	<0,001	13.265	43.694	22.362	73.371	1.26	0.378	37.446	3.03	3.519	0.322	<0,001	<0,001	61.36	0.349	0.09	5.297	<0,001	87.537	7.453	2.511	0.329
Co	761.53	0.216	11.587	5.382	<0,001	68.974	151.219	0.222	0.955	16.605	623.823	6.473	107.81	198.894	72.497	1.358	5.426	19.078	0.236	<0,001	394.035	12.46	1.154	0.232	4.551	2.953	35.625	1823.57	2.837	45.292	0.564	0.498	38.194	18.743	5.761	0.392	4.352	14.457	45.268	0.227	0.074	1.67	0.758	18.081	11.39	7.189	0.751
Co	612.462	0.169	16.009	4.011	<0,001	60.176	213.668	0.412	1.51	18.361	428.694	7.902	76.435	210.24	70.628	1.702	7.393	25.865	0.076	<0,001	335.762	12.688	1.751	0.219	2.032	0.023	36.594	3630.85	1.079	56.069	0.584	1.061	43.216	39.526	6.056	0.421	3.289	15.738	65.229	0.201	3.661	1.626	0.128	21.984	10.793	6.686	1.375
Co	333.853	0.124	3.57	1.694	<0,001	51.843	58.203	0.14	0.361	9.262	103.347	2.543	19.097	64.547	25.267	0.395	4.026	6.401	0.114	<0,001	162.617	4.433	0.472	0.152	2.444	1.445	13.113	366.883	3.069	16.145	0.39	0.224	14.882	21.592	3.023	0.284	1.782	4.937	13.629	0.086	0.063	0.367	0.461	6.554	37.41	2.159	0.336
Dr	1070.94	0.053	<0,001	0.735	<0,001	120.901	290.356	0.65	<0,001	34.382	223.885	13.729	46.077	13.633	21.128	1.796	0.638	24.129	<0,001	<0,001	167.885	18.456	4.477	3.642	4.117	10.449	115.974	897.346	7.758	67.974	8.022	0.578	59.661	0.24	4.284	1.668	<0,001	21.392	113.783	0.208	0.234	0.107	3.398	17.089	5.651	0.345	1.539
Dr	631.555	0.043	3.629	2.082	<0,001	178.829	189.712	0.484	<0,001	24.757	149.26	13.069	33.448	31.958	51.077	1.024	1.349	20.131	<0,001	<0,001	171.018	11.992	3.658	3.835	3.43	9.038	50.281	512.419	8.392	50.957	8.739	0.319	52.51	0.209	5.157	1.177	<0,001	14.129	56.118	0.118	0.168	0.164	2.817	12.379	5.421	0.34	1.098
Dr	1222.76	0.081	10.767	8.746	<0,001	156.448	205.778	0.827	<0,001	42.661	123.104	11.444	26.031	188.649	1.504	3.504	1.892	20.784	<0,001	<0,001	419.334	13.402	1.78	0.403	3.664	0.271	22.674	736.38	1.715	35.848	0.305	0.578	52.36	0.245	6.84	0.973	<0,001	16.413	73.602	0.329	1.063	0.186	0.18	24.08	7.423	0.185	1.357
Sp	471.547	0.091	1.707	6.218	<0,001	56.335	98.079	0.401	1.044	65.259	81.421	6.974	18.301	119.868	10.919	0.894	0.539	15.078	0.09	<0,001	98.296	5.079	1.441	0.168	1.883	0.055	13.835	932.559	0.633	30.467	0.342	0.574	29.192	6.969	6.392	0.208	<0,001	7.449	20.4	0.145	0.074	1.382	<0,001	14.5	43.43	2.016	73.513
Sp	692.876	0.119	2.028	4.648	<0,001	21.77	94.555	0.394	3.649	65.313	129.551	3.64	25.554	140.41	9.573	1.117	0.5	7.927	0.073	<0,001	93.146	3.012	2.904	0.179	1.779	0.05	8.523	670.41	1.079	15.769	0.404	0.493	30.946	8.594	5.639	0.18	<0,001	4.245	18.297	0.154	0.063	0.688	<0,001	27.309	56.009	2.266	34.141
Sp	372.904	0.07	3.297	10.122	<0,001	68.33	348.203	0.646	1.061	73.578	137.694	6.095	28.043	124.78	1.364	0.741	0.697	20.388	0.048	<0,001	121.988	11.421	2.608	0.186	1.642	0.047	25.866	691.782	1.475	29.758	0.381	0.398	26.14	6.927	6.173	0.232	<0,001	14.328	23.486	0.109	0.098	1.37	<0,001	12.317	40.923	2.994	90.633
Data are presented in arbitrary units correlating with peak sizes

## Sheet: Tm crown exp.1
Stage	cis-Aconitic acid (229,375)	beta-Alanine (248)	L-Asparagine (116,188)	L-Aspartic acid (232)	Cinnamic acid (338)	Citric/Isocitric acid (273)	D-Fructose (217,307)	GABA (304)	Galactaric acid (333)	Galactinol (204)	D-Galactose (319,205)	Gluconic acid (333)	D-Glucose (319,205)	L-Glutamic acid (246,247)	L-Glutamine (156,245,347)	Glyceric acid (189)	Glycine (174)	Inositol (305)	L-Isoleucine (158)	alpha-Linolenic acid (335)	Malic acid (245)	Maltose (361)	D-Mannose (319,217,160)	Palmitic acid (313,314)	L-Phenylalanine (218,192)	L-Proline (142)	5-oxo-Proline (156)	Raffinose (437)	L-Serine (218)	Sorbitol (319,205)	Stearic acid (341,117)	Succinic acid (247)	Sucrose (451)	Trehalose (191)	L-Threonic acid (292)	L-Threonine (291)	L-Tryptophan (202,203)	Turanose (361)	Unidentified (116)	Unidentified (245)	Unidentified (160)	Unidentified (234)	Unidentified (186)	Unidentified (204, 205)	Unidentified (204,191)	Unideintified (387,299,357)	Unidentified (597)
C	192.669	0.244	8.933	1.627	1.013	197.097	423.701	1.682	5.581	3.203	325.676	2.568	57.268	55.226	12.134	0.171	<0,001	14.942	0.745	<0,001	226.586	0.072	1.496	1.469	1.851	0.738	13.205	32.742	9.37	23.349	1.945	0.86	0.7	5.671	1.303	0.14	<0,001	<0,001	19.087	1.01	0.057	10.533	<0,001	8.762	1.987	0.489	0.047
C	140.512	0.133	7.023	0.899	0.659	134.363	367.651	0.961	4.358	2.594	268.506	1.357	46.502	37.358	2.346	0.118	<0,001	11.617	0.563	<0,001	163.719	0.05	0.826	1.309	1.008	0.404	11.464	15.615	9.48	12.221	1.789	0.74	0.63	4.604	1.211	0.083	<0,001	<0,001	23.321	0.793	0.057	8.969	<0,001	8.769	2.581	0.431	0.092
C	188.42	0.225	7.962	7.055	2.043	186.196	471.917	2.207	14.378	5.567	337.598	3.127	62.69	59.214	8.002	0.211	<0,001	22.164	0.033	<0,001	234.12	0.012	3.479	0.941	2.469	1.091	12.892	281.527	25.709	30.525	1.925	1.064	0.371	8.991	1.348	0.246	<0,001	<0,001	28.104	1.893	0.05	9.237	<0,001	10.722	2.677	0.679	0.018
Co	65.377	0.055	96.589	6.404	<0,001	76.117	444.071	1.752	4.506	2.199	351.699	1.004	62.307	23.454	43.493	0.074	<0,001	6.228	0.98	<0,001	345.332	0.083	1.115	6.186	2.532	6.659	30.033	178.982	11.595	5.764	5.324	0.256	3.495	8.41	2.347	0.089	<0,001	<0,001	23.751	1.14	0.027	0.478	1.506	1.063	7.162	0.146	0.056
Co	145.508	0.287	204.475	7.627	<0,001	248.841	1105.46	6.337	6.405	2.199	1006.68	1.66	179.93	54.07	186.228	0.217	<0,001	13.077	1.993	<0,001	764.406	0.203	2.046	1.428	5.923	12.919	60.375	596.913	17.722	14.98	1.735	0.502	8.746	17.153	4.633	0.173	<0,001	<0,001	82.792	4.019	0.03	4.398	3.655	2.04	14.772	0.438	0.19
Co	276.511	0.343	183.442	8.806	<0,001	280.867	1169.51	3.774	8.072	4.732	957.374	3.988	173.032	75.28	116.457	0.29	<0,001	15.235	1.777	<0,001	1139.32	0.237	4.218	1.846	5.01	7.519	58.453	542.724	6.282	11.909	1.951	0.563	10.316	16.349	8.577	0.083	<0,001	<0,001	73.07	2.202	0.054	6.649	14.31	3.449	8.782	0.499	0.248
Dr	174.882	0.377	265.449	19.569	0.802	302.071	961.018	2.7	11.501	7.715	720.686	2.118	128.241	125.748	188.609	0.195	<0,001	11.072	1.643	<0,001	854.513	0.238	2.914	1.746	6.334	9.913	69.368	451.911	11.015	19.264	1.956	0.425	12.655	20.585	6.548	0.158	<0,001	<0,001	71.717	2.206	0.03	4.514	5.76	2.286	5.275	1.137	0.251
Dr	220.174	0.472	181.361	23.789	1.356	309.464	2269.77	10.185	17.318	11.067	1697.85	2.661	305.415	75.788	131.666	0.384	<0,001	18.982	1.818	<0,001	1066.87	0.041	9.056	0.791	6.111	9.797	68.681	631.254	15.971	59.19	1.481	0.633	18.323	32.769	8.238	0.15	<0,001	<0,001	84.122	9.067	0.069	4.127	10.028	3.86	6.457	0.841	0.438
Dr	225.001	0.427	300.841	21.286	1.658	290.568	1759.56	6.614	14.027	7.667	1510.73	2.217	273.079	110.089	213.484	0.368	<0,001	16.936	2.174	<0,001	1113.07	0.033	6.158	0.703	6.527	10.923	21.286	589.348	23.165	21.243	1.353	0.663	18.621	34.403	7.645	0.179	<0,001	<0,001	93.27	5.839	0.045	5.039	12.819	3.632	6.767	1.08	0.333
Sp	158.458	0.219	59.94	14.968	6.688	202.546	2857.11	4.822	8.586	20.123	1640.14	3.871	283.398	77.942	17.413	0.384	<0,001	35.632	0.833	4.488	1256.4	0.05	5.566	1.416	5.256	4.286	27.859	652.357	15.146	57.681	2.187	0.624	36.666	41.85	6.139	0.17	<0,001	<0,001	37.193	4.401	0.214	4.107	<0,001	4.71	31.859	1.309	0.836
Sp	114.378	0.159	41.974	8.501	1.049	115.892	1726.27	3.786	5.237	12.257	917.894	2.265	165.18	38.744	14.675	0.196	<0,001	18.487	0.526	<0,001	703.418	0.258	4.81	1.664	3.313	2.996	15.472	381.465	5.897	15.516	2.082	0.287	8.766	20.789	4.575	0.057	<0,001	<0,001	28.147	3.179	0.081	1.941	3.001	2.115	5.659	0.557	0.249
Sp	116.358	0.148	14.219	11.467	2.083	119.107	1780.14	5.882	4.461	17.357	1596.29	4.679	288.259	30.73	16.079	0.299	<0,001	23.689	0.685	5.4	964.912	0.419	9.474	0.786	3.532	3.664	10.566	701.273	8.26	26.293	0.812	0.405	17.027	30.892	5.11	0.097	<0,001	<0,001	13.976	5.675	0.032	1.231	2.117	4.968	8.595	0.572	0.472
Data are presented in arbitrary units correlating with peak sizes

## Sheet: Tm crown exp.2
Stage	cis-Aconitic acid (229,375)	beta-Alanine (248)	L-Asparagine (116,188)	L-Aspartic acid (232)	Cinnamic acid (338)	Citric/Isocitric acid (273)	D-Fructose (217,307)	GABA (304)	Galactaric acid (333)	Galactinol (204)	D-Galactose (319,205)	Gluconic acid (333)	D-Glucose (319,205)	L-Glutamic acid (246,247)	L-Glutamine (156,245,347)	Glyceric acid (189)	Glycine (174)	Inositol (305)	L-Isoleucine (158)	alpha-Linolenic acid (335)	Malic acid (245)	Maltose (361)	D-Mannose (319,217,160)	Palmitic acid (313,314)	L-Phenylalanine (218,192)	L-Proline (142)	5-oxo-Proline (156)	Raffinose (437)	L-Serine (218)	Sorbitol (319,205)	Stearic acid (341,117)	Succinic acid (247)	Sucrose (451)	Trehalose (191)	L-Threonic acid (292)	L-Threonine (291)	L-Tryptophan (202,203)	Turanose (361)	Unidentified (116)	Unidentified (245)	Unidentified (160)	Unidentified (234)	Unidentified (186)	Unidentified (204, 205)	Unidentified (204,191)	Unideintified (387,299,357)	Unidentified (597)
C	220.944	0.168	44.662	13.321	0.034	285.385	797.982	3.083	7.821	10.802	1832.51	5.296	295.988	88.875	26.031	0.59	<0,001	27.15	1.137	<0,001	968.512	0.135	8.82	0.431	4.356	8.139	6.782	382.547	2.45	57.546	1.068	0.478	25.19	12.957	9.235	0.457	0.802	5.461	17.288	1.356	0.049	0.639	0.099	23.854	36.5	0.608	0.218
C	391.058	0.425	123.782	24.19	0.139	559.339	1489.43	6.193	20.296	37.7	3868.66	12.948	575.979	157.457	67.424	1.141	<0,001	56.241	4.754	<0,001	2846.48	0.289	6.125	2.998	13.114	20.772	23.988	846.814	6.854	89.134	7.186	1.057	64.227	30.987	27.44	1.299	8.536	9.044	32.207	3.072	0.395	1.653	0.218	42.673	78.313	1.576	0.558
C	592.429	0.569	79.801	16.396	0.14	591.513	2248.02	6.57	16.32	50.759	5210.17	14.75	797.346	148.174	24.067	1.024	<0,001	55.657	2.845	<0,001	2469.22	0.299	9.613	3.055	10.851	3.288	14.669	1431.45	4.04	173.498	7.31	1.058	62.916	29.229	35.896	0.727	7.871	12.719	28.376	2.613	0.423	1.457	0.105	68.651	67.302	1.885	0.857
Co	282.902	0.155	258.64	17.826	0.032	326.924	607.341	4.58	<0,001	8.211	790.033	5.416	136.125	112.353	135.725	0.144	<0,001	20.179	2.016	<0,001	938.791	0.223	9.639	0.427	7.445	12.672	31.725	569.041	2.983	73.745	1.089	0.569	27.216	12.833	3.658	0.262	3.003	4.822	37.652	1.342	0.065	0.932	0.55	6.549	11.63	0.329	0.334
Co	174.334	0.152	127.355	12.636	0.034	173.543	447.887	2.917	<0,001	7.344	476.727	4.876	84.939	106.408	114.803	0.135	<0,001	24.044	2.131	<0,001	841.762	0.197	8.305	0.369	6.903	17.883	26.472	740.368	3.781	63.009	0.903	0.274	22.848	16.628	5.659	0.389	1.656	4.103	25.043	1.19	0.048	0.52	0.428	7.616	5.272	0.318	0.273
Co	227.078	0.234	398.478	14.87	0.053	244.075	929.377	9.316	<0,001	10.435	1328.17	4.084	223.103	158.177	206.487	0.274	<0,001	34.199	3.469	<0,001	906.595	0.375	6.905	0.402	8.091	23.772	38.292	823.276	4.443	58.106	1.223	0.733	35.236	33.908	4.661	0.487	4.458	7.638	61.149	1.53	0.072	0.651	1.072	9.121	5.292	0.898	0.4
Dr	386.497	0.359	861.175	33.777	0.122	425.138	2653.9	10.103	15.484	17.339	1938.39	8.777	304.832	254.242	304.81	0.181	<0,001	31.439	7.601	0.111	2077.78	0.504	6.299	4.571	16.351	41.792	93.837	1751.36	11.755	146.385	9.171	1.01	74.285	20.344	11.14	1.105	4.874	8.438	44.554	2.602	0.308	3.78	1.807	10.282	21.6	1.137	1.209
Dr	437.678	0.643	1377.91	73.554	0.141	704.656	4503.97	16.344	18.13	22.056	3684.44	18.049	569.955	465.536	424.196	0.295	<0,001	39.895	10.034	0.102	3947.7	1.227	14.312	5.52	28.59	54.406	489.121	2372.94	22.209	414.293	11.152	1.804	91.391	23.126	15.452	2.006	6.779	16.038	90.885	5.057	0.752	3.979	3.172	16.013	5.435	1.414	1.598
Dr	347.735	0.433	722.374	32.084	0.149	435.562	1952.99	12.192	11.296	18.389	1249.11	10.434	211.97	265.422	488.681	0.208	<0,001	27.462	7.461	0.056	1655.49	0.479	2.442	4.291	12.206	36.045	230.583	1022.85	21.079	942.826	9.925	1.491	60.57	19.005	14.275	1.53	11.556	10.153	58.258	2.405	0.247	3.149	0.851	4.741	36.626	1.089	1.083
Sp	292.646	0.423	378.843	44.228	0.126	536.861	2744.44	9.781	24.904	28.707	1949	8.952	317.551	294.699	97.746	0.186	<0,001	40.532	6.377	0.131	2426.25	0.454	3.332	5.191	20.22	81.533	85.579	2473.35	16.626	347.881	10.049	1.054	83.04	44.191	15.13	1.168	13.652	8.25	43.589	2.978	0.453	3.193	3.559	10.676	14.029	3.013	1.865
Sp	436.509	0.41	398.437	43.82	0.117	499.592	1966.96	13.146	35.3	30.208	1095.16	10.34	185.919	322.244	209.449	0.284	<0,001	52.434	4.359	0.104	2394.2	0.265	3.138	4.884	19.668	49.86	138.564	2452.1	15.46	641.04	10.699	1.088	60.167	91.163	15.484	1.26	4.994	4.366	88.857	3.452	0.602	3.673	6.066	11.31	13.2	3.867	1.857
Sp	184.883	0.185	347.341	29.264	0.117	249.038	4082.7	7.592	17.899	17.485	1633.18	7.247	265.921	161.377	90.417	0.256	<0,001	30.3	4.805	0.061	1095.75	0.493	12.989	4.099	5.975	44.968	39.814	1599.51	9.643	634.337	9.168	0.176	65.961	16.427	12.959	0.867	2.057	5.243	33.268	1.901	0.335	3.015	0.934	12.536	65.098	1.791	1.036
Data are presented in arbitrary units correlating with peak sizes

## Sheet: Tm crown exp.3
Stage	cis-Aconitic acid (229,375)	beta-Alanine (248)	L-Asparagine (116,188)	L-Aspartic acid (232)	Cinnamic acid (338)	Citric/Isocitric acid (273)	D-Fructose (217,307)	GABA (304)	Galactaric acid (333)	Galactinol (204)	D-Galactose (319,205)	Gluconic acid (333)	D-Glucose (319,205)	L-Glutamic acid (246,247)	L-Glutamine (156,245,347)	Glyceric acid (189)	Glycine (174)	Inositol (305)	L-Isoleucine (158)	alpha-Linolenic acid (335)	Malic acid (245)	Maltose (361)	D-Mannose (319,217,160)	Palmitic acid (313,314)	L-Phenylalanine (218,192)	L-Proline (142)	5-oxo-Proline (156)	Raffinose (437)	L-Serine (218)	Sorbitol (319,205)	Stearic acid (341,117)	Succinic acid (247)	Sucrose (451)	Trehalose (191)	L-Threonic acid (292)	L-Threonine (291)	L-Tryptophan (202,203)	Turanose (361)	Unidentified (116)	Unidentified (245)	Unidentified (160)	Unidentified (234)	Unidentified (186)	Unidentified (204, 205)	Unidentified (204,191)	Unideintified (387,299,357)	Unidentified (597)
C	68.569	0.214	94.369	16.227	<0,001	96.263	498.683	0.144	2.138	4.077	332.812	1.172	55.645	100.21	63.136	0.044	<0,001	15.192	0.169	<0,001	293.835	0.009	0.735	0.177	3.708	0.076	13.31	90.196	7.689	21.769	0.417	0.361	12.134	2.307	1.375	1.219	1.631	0.987	35.07	0.329	0.048	2.577	<0,001	<0,001	8.851	6.792	0.027
C	123.144	0.414	134.616	23.009	<0,001	165.388	1665.61	0.294	5.737	10.036	1404.34	2.06	227.087	151.874	70.063	0.146	<0,001	27.743	0.547	<0,001	492.143	0.037	2.128	0.438	5.609	0.181	19.591	222.859	10.729	21.581	1.186	0.731	20.196	7.144	2.356	1.426	3.251	1.386	58.097	0.523	0.058	5.118	<0,001	<0,001	31.365	12.201	0.049
C	97.265	0.432	145.248	18.257	<0,001	105.587	1382.08	0.168	5.995	9.249	1155.45	2.174	183.11	122.804	56.641	0.071	<0,001	23.216	0.667	<0,001	220.728	0.027	1.234	0.267	5.253	0.268	19.202	119.503	16.051	27.264	0.693	0.615	14.285	3.541	1.699	1.975	2.866	1.062	45.046	0.363	0.069	5.088	<0,001	7.035	41.767	13.282	0.048
Co	24.522	0.163	100.678	12.296	<0,001	111.446	132.421	0.279	1.703	4.902	95.205	<0,001	16.696	92.301	208.187	0.03	<0,001	6.713	0.698	<0,001	230.379	0.023	0.281	0.181	5.004	6.155	77.216	201.664	3.665	21.165	0.51	0.174	10.804	7.559	1.034	0.642	0.809	0.784	12.922	0.374	0.063	1.65	0.825	12.831	2.155	6.172	4.308
Co	16.433	0.068	63.171	4.513	<0,001	33.66	80.002	0.078	1.037	2.128	85.802	<0,001	14.422	26.384	76.12	0.019	<0,001	2.394	0.243	<0,001	149.683	0.008	0.114	0.106	1.169	2.561	26.612	111.187	4.945	5.818	0.293	0.086	3.712	3.31	0.521	0.189	0.305	0.297	5.406	0.135	0.034	0.903	0.355	10.647	2.143	1.662	2.229
Co	41.882	0.321	215.33	15.335	<0,001	136.325	194.29	0.253	2.456	9.18	165.971	<0,001	27.205	107.392	333.956	0.031	<0,001	7.416	1.297	<0,001	314.316	0.042	0.166	0.276	6.547	10.439	95.005	311.674	10.528	25.978	0.715	0.23	11.934	10.828	1.382	0.772	1.587	0.93	16.088	0.402	0.076	3.712	1.223	2.964	10.921	6.985	5.673
Dr	135.094	0.328	831.907	22.579	<0,001	243.99	910.3	0.527	4.494	8.382	345.11	1.313	57.615	191.937	757.736	0.109	<0,001	21.305	1.822	<0,001	650.508	0.031	0.509	0.653	5.117	11.046	216.081	142.545	104.123	29.607	1.456	0.524	19.523	11.576	<0,001	32.43	1.535	0.914	6.102	0.836	0.099	8.808	1.495	1.714	19.672	0.73	0.039
Dr	155.299	0.599	851.735	45.653	<0,001	270.609	1880.04	0.927	6.737	24.819	613.995	1.907	112.987	124.678	231.505	0.074	<0,001	36.32	3.201	<0,001	1099.47	0.071	<0,001	4.452	11.593	29.31	147.212	380.008	174.482	59.619	9.663	0.39	27.716	23.189	<0,001	59.504	1.628	1.928	1.73	0.783	0.088	2.711	6.34	2.883	27.053	1.358	0.098
Dr	125.607	0.581	1192.48	38.438	<0,001	379.572	3239.23	1.048	9.802	20.654	784.26	2.836	133.779	193.545	221.679	0.096	<0,001	39.873	5.397	<0,001	1027.37	0.128	<0,001	4.792	16.763	18.757	282.453	439.305	147.611	73.427	10.584	0.467	29.291	22.405	<0,001	59.922	3.218	1.6	4.876	0.882	0.141	5.793	5.379	4.934	10.746	2.045	0.08
Sp	14.056	0.046	67.029	6.086	<0,001	75.012	78.035	0.165	0.946	3.457	42.934	0.392	7.309	49.301	59.651	0.018	<0,001	4.718	0.227	<0,001	212.59	0.004	0.048	0.126	3.149	1.932	21.864	105.35	2.661	6.07	0.31	0.084	6.321	2.844	0.547	0.213	<0,001	2.861	6.358	0.195	0.033	1.227	0.193	7.24	1.089	4.379	0.018
Sp	35.066	0.221	120.761	10.431	<0,001	181.315	218.467	0.422	2.066	11.355	61.804	1.142	11.236	98.722	79.186	0.086	<0,001	10.15	0.175	<0,001	528.576	0.016	0.229	0.196	4.859	4.946	41.942	207.299	1.634	15.311	0.456	0.226	17.659	9.652	2.077	0.448	<0,001	0.536	32.921	0.525	0.057	3.886	1.089	5.865	1.089	8.351	0.044
Sp	97.333	0.245	212.012	20.871	<0,001	172.62	1053.46	0.628	5.511	17.622	485.655	2.322	83.431	144.514	193.493	0.138	<0,001	15.614	0.492	<0,001	973.168	0.041	0.715	0.28	12.083	3.313	73.624	245.61	4.455	21.504	0.703	0.306	14.793	9.972	2.743	0.601	<0,001	1.54	8.345	0.802	0.295	4.982	0.861	1.14	23.303	10.537	0.089
Data are presented in arbitrary units correlating with peak sizes
