# Supplementary material for: Pleiotropic effect of chromosome 5A and the mvp mutation on the metabolite profile during cold acclimation and the vegetative/generative transition in wheat
Source: BMC Plant Biol. 2015 Feb 19;15:57. doi: 10.1186/s12870-014-0363-7 (PMC4349458; doi:10.1186/s12870-014-0363-7)
Supplement: Additional file 3: — Metabolites that were detected in the mvp . [file 12870_2014_363_MOESM3_ESM.xlsx]

## Sheet: mvp shoot exp.1
Stage	cis-Aconitic acid (229,375)	beta-Alanine (248)	L-Asparagine (116,188)	L-Aspartic acid (232)	Cinnamic acid (338)	Citric/Isocitric acid (273)	D-Fructose (217,307)	GABA (304)	Galactaric acid (333)	Galactinol (204)	D-Galactose (319,205)	Gluconic acid (333)	D-Glucose (319,205)	L-Glutamic acid (246,247)	L-Glutamine (156,245,347)	Glyceric acid (189)	Glycine (174)	Inositol (305)	L-Isoleucine (158)	alpha-Linolenic acid (335)	Malic acid (245)	Maltose (361)	D-Mannose (319,217,160)	Palmitic acid (313,314)	L-Phenylalanine (218,192)	L-Proline (142)	5-oxo-Proline (156)	Raffinose (437)	L-Serine (218)	Sorbitol (319,205)	Stearic acid (341,117)	Succinic acid (247)	Sucrose (451)	Trehalose (191)	L-Threonic acid (292)	L-Threonine (291)	L-Tryptophan (202,203)	Turanose (361)	Unidentified (116)	Unidentified (245)	Unidentified (160)	Unidentified (234)	Unidentified (186)	Unidentified (204, 205)	Unidentified (204,191)	Unideintified (387,299,357)	Unidentified (597)
C	588.599	0.254	6.754	11.754	3.759	84.011	241.451	5.365	1.766	5.143	227.215	3.681	46.114	182.192	<0,001	0.45	0.398	31.553	1.73	21.394	82.538	9.737	5.593	1.003	6.557	0.719	7.083	337.405	26.138	29.862	1.243	0.617	3.177	3.032	4.717	0.472	<0,001	4.305	38.118	0.389	0.026	1.775	<0,001	15.31	15.87	0.09	2.708
C	780.213	0.29	<0,001	0.988	1.458	109.799	223.233	3.557	2.43	8.459	181.464	4.74	36.101	233.753	<0,001	0.518	0.57	30.101	1.448	1.232	114.517	5.288	4.707	0.669	6.684	0.53	10.013	79.228	18.656	81.241	1.224	0.958	6.977	13.415	5.921	0.395	<0,001	2.845	47.592	0.527	0.058	6.113	<0,001	29.735	10.054	0.096	1.98
C	874.006	0.454	<0,001	2.88	3.829	132.423	354.355	8.658	4.846	10.312	303.282	8.189	63.527	267.563	<0,001	0.619	0.769	37.888	2.084	1.57	114.167	13.257	8.905	0.847	10.144	2.156	12.815	136.853	41.931	35.101	1.405	1.11	2.515	8.741	8.921	0.703	<0,001	3.692	54.556	0.603	0.055	8.247	<0,001	27.153	9.735	0.138	2.544
Co	623.558	0.173	2.804	7.686	2.365	160.686	1031.52	9.425	5.653	22.423	868.736	11.853	160.423	108.923	<0,001	0.836	1.619	23.672	0.872	3.765	746.927	189.822	10.912	0.881	5.056	1.224	13.629	1801.81	14.773	29.804	1.884	0.857	52.012	8.593	19.766	0.139	3.63	55.514	62.361	1.402	0.043	2.141	<0,001	12.084	6.868	0.428	3.148
Co	575.436	0.172	10.328	7.272	2.399	166.23	1014.58	13.393	6.579	18.224	989.892	11.001	182.18	114.435	<0,001	0.731	1.531	23.159	0.52	4.285	939.927	196.497	7.861	0.866	3.469	3.259	20.838	1798.41	18.331	26.082	1.827	0.809	47.697	6.825	18.952	0.141	2.091	58.26	65.155	1.568	0.043	2.44	<0,001	8.119	15.993	0.373	2.767
Co	675.713	0.19	3.772	6.965	3.453	125.233	1532.87	23.878	4.209	13.779	1546.61	13.59	283.468	47.942	<0,001	1.089	1.665	28.55	0.532	17.66	1017.58	526.174	12.98	1.158	3.657	2.618	16.128	1940.62	13.218	41.359	1.012	1.135	55.529	3.668	27.341	0.105	1.473	25.407	82.884	3.82	0.029	1.91	4.381	12.469	3.475	0.443	1.96
Dr	509.335	0.131	2.261	1.931	1.723	86.642	893.028	11.11	3.526	36.223	677.039	10.742	129.757	73.662	<0,001	1.593	<0,001	19.435	0.553	<0,001	518.315	35.269	106.152	0.652	3.102	1.238	11.524	1288.49	16.839	45.045	1.571	0.866	52.626	9.602	18.136	0.134	<0,001	11.813	45.449	1.268	0.354	1.33	0.561	7.252	4.061	0.34	3.339
Dr	595.805	0.115	5.017	0.901	2.377	111.189	2002.83	14.938	3.306	28.305	1470.85	12.249	268.74	22.781	<0,001	1.041	<0,001	22.279	0.499	<0,001	573.906	26.038	17.99	0.623	2.569	1.037	9.441	1649.52	10.927	59.67	1.561	1.06	43.816	20.208	18.619	0.085	<0,001	6.265	62.605	2.449	0.056	1.767	1.454	10.17	3.743	0.474	3.416
Dr	436.559	0.13	<0,001	6.325	2.737	126.296	1009.45	10.2	3.951	31.286	682.293	12.625	131.442	68.469	<0,001	0.809	<0,001	21.273	0.469	3.789	539.588	12.22	9.287	0.985	4.06	1.115	15.252	1604.75	20.738	58.718	2.203	0.853	39.974	7.622	16.498	0.152	<0,001	9.217	67.792	1.306	0.05	1.006	<0,001	9.049	17.844	0.678	3.499
Sp	305.979	0.073	<0,001	10.588	3.331	147.88	5391.31	19.593	24.533	61.891	3122.95	14.458	608.529	5.152	<0,001	3.78	<0,001	45.833	1.215	1.891	474.639	28.097	89.069	0.943	7.555	0.546	6.36	972.948	15.852	25.375	1.975	0.792	1.484	6.483	35.071	0.264	<0,001	9.757	35.071	13.853	0.037	1.014	<0,001	7.213	79.435	0.262	0.398
Sp	295.044	0.065	5.881	10.622	3.282	147.582	5345.96	19.413	24.571	61.154	3139.42	13.201	609.441	2.907	<0,001	3.788	<0,001	43.042	1.146	<0,001	473.677	29.783	88.472	0.926	7.728	1.254	7.818	558.197	17.132	24.574	2.103	0.718	1.372	11.12	36.639	0.234	<0,001	9.503	31.97	13.375	0.033	0.921	<0,001	7.615	82.203	0.219	0.189
Sp	286.294	0.034	<0,001	11.735	2.601	92.253	1788.96	12.272	16.099	49.107	974.044	9.468	182.048	24.202	<0,001	1.819	<0,001	18.481	0.399	23.647	443.888	10.852	23.146	2.658	3.98	0.636	8.15	1784.33	9.156	22.218	1.291	0.818	24.238	10.893	27.331	0.095	<0,001	3.221	25.898	3.146	0.026	1.273	<0,001	8.537	32.451	0.734	0.223
Data are in arbitraray units corresponding to peak sizes

## Sheet: mvp shoot exp.2
Stage	cis-Aconitic acid (229,375)	beta-Alanine (248)	L-Asparagine (116,188)	L-Aspartic acid (232)	Cinnamic acid (338)	Citric/Isocitric acid (273)	D-Fructose (217,307)	GABA (304)	Galactaric acid (333)	Galactinol (204)	D-Galactose (319,205)	Gluconic acid (333)	D-Glucose (319,205)	L-Glutamic acid (246,247)	L-Glutamine (156,245,347)	Glyceric acid (189)	Glycine (174)	Inositol (305)	L-Isoleucine (158)	alpha-Linolenic acid (335)	Malic acid (245)	Maltose (361)	D-Mannose (319,217,160)	Palmitic acid (313,314)	L-Phenylalanine (218,192)	L-Proline (142)	5-oxo-Proline (156)	Raffinose (437)	L-Serine (218)	Sorbitol (319,205)	Stearic acid (341,117)	Succinic acid (247)	Sucrose (451)	Trehalose (191)	L-Threonic acid (292)	L-Threonine (291)	L-Tryptophan (202,203)	Turanose (361)	Unidentified (116)	Unidentified (245)	Unidentified (160)	Unidentified (234)	Unidentified (186)	Unidentified (204, 205)	Unidentified (204,191)	Unideintified (387,299,357)	Unidentified (597)
C	3216.81	0.117	<0,001	14.116	0.185	257.393	126.864	6.709	10.9	34.648	1649.83	16.751	297.365	211.762	<0,001	2.538	0.403	164.929	1.884	0.019	659.708	209.07	27.535	2.938	11.761	0.998	8.649	1546.13	4.48	65.722	4.852	1.347	88.695	13.914	26.357	0.397	<0,001	19.643	31.788	1.372	0.125	0.869	<0,001	86.488	56.11	0.398	2.529
C	2798.1	0.214	<0,001	17.545	0.325	183.91	119.189	6.265	5.965	50.595	1010.78	13.946	184.535	203.322	<0,001	2.907	0.839	158.473	1.634	0.282	440.474	71.267	32.719	3.367	11.201	0.861	15.726	4539.23	3.628	13.526	8.933	1.453	32.673	39.554	13.61	0.338	<0,001	37.589	69.913	1.205	0.429	1.697	<0,001	80.042	16.523	0.264	1.725
C	2712.63	0.176	<0,001	15.839	0.16	148.174	80.122	4.818	5.81	32.645	1483.08	13.987	255.371	184.837	<0,001	2.668	0.541	148.506	1.767	0.038	381.942	82.528	24.926	3.036	10.637	0.632	9.361	3258.3	4.138	89.05	5.415	1.196	94.302	14.287	24.702	0.418	<0,001	42.251	34.86	1.285	0.349	2.301	<0,001	77.192	18.463	0.179	2.226
Co	1571.73	0.152	58.322	10.781	0.171	266.238	674.855	7.218	8.218	25.643	1979.83	17.943	318.252	302.84	77.472	0.855	1.955	30.93	3.254	0.373	2195.1	32.332	3.478	3.797	7.796	28.632	40.276	7628.94	12.384	10.413	9.183	1.38	85.604	406.069	25.086	0.869	9.199	92.295	48.249	1.875	0.541	1.091	0.42	23.778	8.936	1.62	1.855
Co	2182.45	0.285	29.548	14.532	0.224	350.033	379.351	8.291	11.351	30.745	2751.34	19.803	432.622	376.234	57.36	0.972	2.6	38.123	3.267	0.373	2033.42	32.811	4.877	3.757	13.302	16.444	39.883	7846.24	11.443	13.041	9.393	1.899	90.912	192.26	29.641	0.861	14.364	93.158	64.996	2.207	0.407	1.28	0.764	37.538	18.555	2.263	2.117
Co	1608.13	0.205	12.174	13.393	0.416	247.448	208.169	6.87	6.372	21.09	2546.36	19.871	402.564	334.938	23.17	1.415	11.863	46.157	3.492	0.326	1983.78	17.761	5.379	3.289	22.568	7.16	53.408	8876.05	6.645	11.682	9.976	2.02	74.368	600.756	30.627	1.043	11.373	93.498	69.842	2.018	0.492	1.215	2.816	38.073	10.784	1.215	1.823
Dr	1118.16	0.339	9.318	6.062	0.264	209.395	197.751	2.511	3.203	31.441	1394.2	28.188	25.524	220.359	14.692	0.948	0.95	27.714	0.592	0.603	1380.14	92.76	6.632	3.441	9.493	0.893	33.824	6551.78	1.136	71.57	6.216	1.706	147.875	46.049	21.382	0.104	6.296	0.963	250.024	2.072	0.363	1.763	0.733	30.566	6.231	0.605	2.786
Dr	368.453	0.125	6.684	2.88	0.236	226.157	160.306	1.244	7.43	74.708	1073.79	25.789	197.521	184.448	11.713	1.05	0.342	40.795	0.43	0.667	1780.48	90.076	18.903	3.976	8.002	0.302	28.237	6550.4	0.683	79.828	7.893	1.309	129.784	37.482	25.95	0.061	3.151	1.019	55.246	2.581	0.649	2.096	0.228	34.899	10.195	1.403	5.889
Dr	641.131	0.312	24.096	7.358	0.208	255.661	324.634	2.888	6.37	32.28	1281.08	16.907	230.359	223.658	17.091	0.566	0.666	28.302	1.581	0.326	372.66	172.417	20.696	3.556	10.36	3.193	25.887	3426.95	10.241	66.794	7.45	1.458	112.498	39.032	18.858	0.685	6.883	1.519	53.401	1.841	0.196	0.753	0.394	17.07	6.971	0.65	5.099
Sp	424.15	0.306	5.298	11.774	0.277	439.768	148.284	4.183	12.433	115.023	880.295	28.335	171.366	266.898	25.721	2.782	0.854	62.66	5.789	0.456	2677.71	77.379	13.392	3.728	19.243	2.571	37.916	10261.2	6.921	70.051	7.643	2.521	132.313	26.788	32.776	1.166	10.306	221.327	40.162	3.428	0.323	1.22	0.3	39.872	10.938	1.245	17.422
Sp	572.553	0.203	4.129	8.455	0.232	323.582	141.708	5.449	10.066	80.637	768.34	23.678	144.14	197.03	10.681	1.232	0.581	47.933	1.386	0.115	1673.76	87.671	22.272	3.454	6.977	0.78	25.434	6593.03	1.079	101.366	6.401	2.118	110.625	16.374	26.207	0.184	3.043	78.1	50.258	2.587	0.861	1.987	0.145	23.818	5.152	0.734	7.88
Sp	629.24	0.132	17.576	5.045	0.266	317.65	275.514	4.184	7.265	89.285	768.509	27.902	147.931	219.799	15.017	1.633	0.533	50.968	0.644	0.542	2109.41	88.607	25.778	4.055	7.461	0.781	28.003	7329.36	0.536	65.638	7.132	2.519	124.57	36.435	28.644	0.063	2.178	98.855	53.005	3.373	0.255	3.058	0.442	37.51	10.91	1.217	11.362
Data are in arbitraray units corresponding to peak sizes

## Sheet: mvp shoot exp.3
Stage	cis-Aconitic acid (229,375)	beta-Alanine (248)	L-Asparagine (116,188)	L-Aspartic acid (232)	Cinnamic acid (338)	Citric/Isocitric acid (273)	D-Fructose (217,307)	GABA (304)	Galactaric acid (333)	Galactinol (204)	D-Galactose (319,205)	Gluconic acid (333)	D-Glucose (319,205)	L-Glutamic acid (246,247)	L-Glutamine (156,245,347)	Glyceric acid (189)	Glycine (174)	Inositol (305)	L-Isoleucine (158)	alpha-Linolenic acid (335)	Malic acid (245)	Maltose (361)	D-Mannose (319,217,160)	Palmitic acid (313,314)	L-Phenylalanine (218,192)	L-Proline (142)	5-oxo-Proline (156)	Raffinose (437)	L-Serine (218)	Sorbitol (319,205)	Stearic acid (341,117)	Succinic acid (247)	Sucrose (451)	Trehalose (191)	L-Threonic acid (292)	L-Threonine (291)	L-Tryptophan (202,203)	Turanose (361)	Unidentified (116)	Unidentified (245)	Unidentified (160)	Unidentified (234)	Unidentified (186)	Unidentified (204, 205)	Unidentified (204,191)	Unideintified (387,299,357)	Unidentified (597)
C	376.247	0.042	<0,001	0.999	<0,001	39.166	67.482	0.053	0.965	6.736	75.583	3.068	15.599	36.143	3.153	1.738	0.821	13.818	0.075	<0,001	84.59	2.021	1.734	0.153	0.483	<0,001	4.721	158.33	0.154	19.14	0.316	0.214	18.718	3.734	3.032	0.061	<0,001	2.859	49.197	0.147	0.07	3.055	0.072	21.021	4.241	2.24	0.097
C	593.373	0.129	<0,001	23.816	<0,001	32.353	291.646	0.372	3.414	14.982	471.363	9.137	89.993	215.868	21.783	5.463	1.598	62.376	0.145	<0,001	418.182	7.448	13.42	0.506	2.672	0.026	13.31	475.087	6.699	35.729	1.105	0.418	36.953	8.74	13.415	0.875	<0,001	9.265	88.949	0.295	0.087	8.373	0.047	54.115	24.491	2.532	0.545
C	1621.92	0.257	<0,001	12.884	<0,001	134.94	79.579	0.329	5.668	25.56	126.813	8.807	30.445	189.108	7.056	4.427	1.963	54.192	0.203	<0,001	392.342	0.641	8.084	0.271	4.389	0.098	6.228	82.19	6.682	35.795	0.627	0.647	27.023	5.731	8.741	0.671	<0,001	1.136	32.213	0.435	0.08	2.987	0.05	130.122	2.745	5.524	0.373
Co	235.032	0.125	14.292	13.113	<0,001	46.775	121.851	0.3	0.616	8.508	213.718	5.842	39.256	216.91	28.583	1.017	2.425	14.667	0.651	<0,001	403.984	7.481	1.089	0.2	1.731	9.138	49.345	1870.17	1.979	35.156	0.451	0.412	36.527	15.372	8.593	0.028	<0,001	17.088	11.926	0.117	<0,001	2.504	0.186	27.548	5.038	0.611	0.971
Co	683.84	0.095	8.767	5.421	<0,001	62.87	61.568	0.262	1.811	7.008	85.261	6.595	18.508	215.89	53.148	2.213	4.461	14.3	0.149	<0,001	252.393	16.779	0.579	0.226	2.5	<0,001	35.563	1723.87	19.608	53.288	0.508	0.617	40.753	67.356	6.825	0.939	<0,001	9.716	58.014	0.156	0.082	0.959	0.282	19.518	10.287	0.304	1.015
Co	144.299	0.033	2.07	2.273	<0,001	30.018	36.6	0.023	0.5	3.222	63.651	2.096	12.739	67.993	19.601	0.317	0.921	6.353	0.048	<0,001	214.709	6.389	0.421	0.132	<0,001	<0,001	16.886	742.551	0.136	32.385	0.302	0.166	16.31	16.792	3.668	0.053	<0,001	7.169	35.9	0.071	0.066	1.406	0.044	8.929	4.458	0.236	0.347
Dr	597.906	0.12	9.19	5.959	<0,001	172.643	1011.53	0.585	2.376	32.422	571.379	25.659	111.741	131.496	12.902	1.554	10.778	34.764	<0,001	<0,001	248.588	0.304	<0,001	3.696	10.414	4.05	182.199	1581.46	66.191	66.555	8.445	0.448	68.743	19.526	9.602	19.326	13.257	38.312	13.96	0.186	0.209	5.508	1.749	34.462	2.067	0.921	3.724
Dr	466.558	0.2	8.492	5.097	<0,001	275.077	600.805	0.873	4.219	37.681	149.803	29.514	36.549	170.173	21.16	2.585	17.459	32.679	<0,001	<0,001	548.501	0.262	6.201	3.476	9.454	10.19	287.141	2468.34	137.263	87.788	7.935	0.465	67.115	16.586	20.208	29.776	16.36	35.529	20.78	0.339	1.363	7.245	2.074	36.767	2.938	0.776	4.729
Dr	918.771	0.23	28.806	12.535	<0,001	163.433	478.708	1.351	6.6	50.342	143.349	20.581	35.681	310.264	25.934	1.764	14.69	31.081	<0,001	<0,001	302.019	0.155	8.779	3.616	10.99	10.001	199.433	1301.34	112.938	106.008	8.43	0.406	54.291	13.996	7.622	31.261	10.007	21.443	8.521	0.222	0.204	7.244	1.661	36.724	1.828	0.994	3.866
Sp	957.771	0.211	7.145	41.842	<0,001	183.371	192.06	1.157	10.437	36.442	130.529	13.012	30.027	558.972	209.274	2.407	3.013	16.95	0.239	<0,001	783.07	27.51	3.773	0.245	4.315	0.469	41.369	942.702	9.32	56.321	0.431	0.294	43.705	5.397	6.483	1.159	<0,001	5.108	48.204	0.426	0.066	4.988	0.125	52.952	7.409	3.245	1.636
Sp	559.519	0.142	4.577	14.518	<0,001	96.499	42.727	0.581	4.361	21.726	35.535	8.433	9.33	250.132	51.889	1.539	1.733	12.081	0.105	<0,001	187.919	20.397	0.852	0.329	2.855	0.329	34.922	568.025	3.822	31.87	0.633	0.392	25.609	3.251	11.12	0.46	<0,001	3.558	44.82	0.162	0.074	6.003	0.33	31.284	2.756	2.055	1.049
Sp	558.797	0.103	4.863	17.942	<0,001	107.674	93.791	0.684	6.299	27.692	43.878	7.821	10.902	237.624	75.812	1.603	1.096	10.79	0.09	<0,001	325.354	11.199	2.205	0.297	3.013	0.134	32.924	605.529	1.619	21.008	0.649	0.408	22.295	1.585	10.893	0.332	<0,001	3.413	34.065	0.21	0.075	6.477	0.093	34.873	1.528	2.174	1.117
Data are in arbitraray units corresponding to peak sizes

## Sheet: mvp crown exp.1
Stage	cis-Aconitic acid (229,375)	beta-Alanine (248)	L-Asparagine (116,188)	L-Aspartic acid (232)	Cinnamic acid (338)	Citric/Isocitric acid (273)	D-Fructose (217,307)	GABA (304)	Galactaric acid (333)	Galactinol (204)	D-Galactose (319,205)	Gluconic acid (333)	D-Glucose (319,205)	L-Glutamic acid (246,247)	L-Glutamine (156,245,347)	Glyceric acid (189)	Glycine (174)	Inositol (305)	L-Isoleucine (158)	alpha-Linolenic acid (335)	Malic acid (245)	Maltose (361)	D-Mannose (319,217,160)	Palmitic acid (313,314)	L-Phenylalanine (218,192)	L-Proline (142)	5-oxo-Proline (156)	Raffinose (437)	L-Serine (218)	Sorbitol (319,205)	Stearic acid (341,117)	Succinic acid (247)	Sucrose (451)	Trehalose (191)	L-Threonic acid (292)	L-Threonine (291)	L-Tryptophan (202,203)	Turanose (361)	Unidentified (116)	Unidentified (245)	Unidentified (160)	Unidentified (234)	Unidentified (186)	Unidentified (204, 205)	Unidentified (204,191)	Unideintified (387,299,357)	Unidentified (597)
C	53.806	0.053	<0,001	0.468	<0,001	77.6	213.263	0.466	4.405	2.298	147.062	0.849	24.586	5.025	13.111	0.072	0.455	7.121	0.197	2.474	81.231	0.02	0.686	1.549	0.714	0.246	8.128	14.304	1<0,001	27.28	2.276	0.395	0.087	1.721	0.753	0.027	<0,001	0.428	17.186	0.416	0.058	4.183	1.001	3.063	0.882	0.135	0.018
Co	270.981	0.427	170.865	24.04	5.742	375.6	1609.17	7.039	13.764	11.781	1115.54	4.809	188.204	112.38	42.921	0.481	3.977	23.563	2.819	8.606	1447.71	0.538	4.789	1.847	23.608	13.418	59.866	899.702	20.825	93.674	2.252	0.714	3.842	33.877	14.42	0.355	<0,001	3.051	66.738	4.012	0.239	4.697	17.985	3.933	28.262	1.115	0.939
Co	103.784	0.169	73.668	6.208	5.532	135.503	711.263	3.538	5.293	3.978	599.168	0.94	106.288	38.455	34.353	0.192	1.969	8.722	1.042	19.916	539.771	0.715	3.287	1.271	3.808	11.158	35.435	318.648	9.362	13.28	0.92	0.267	8.404	14.468	3.387	0.075	<0,001	2.409	38.23	1.847	0.097	2.619	3.386	1.196	6.036	0.152	0.282
Co	226.216	0.472	154.791	22.364	1.818	375.842	2354.46	10.451	9.962	9.425	1967.34	4.025	364.009	79.253	151.877	0.433	4.852	23.226	1.937	3.596	1226.34	0.517	7.956	1.271	12.766	19.453	54.837	1347.46	23.004	22.551	1.966	0.629	17.566	33.156	9.297	0.186	<0,001	7.493	80.307	7.757	0.049	4.551	14.903	2.917	27.17	0.788	0.568
Dr	162.976	0.2	154.465	20.913	1.591	314.939	1035.11	9.744	12.084	11.001	1630.94	4.228	293.742	60.536	81.369	0.37	2.977	17.027	2.456	3.374	1067.73	0.444	8.737	1.289	9.316	15.036	33.294	818.493	18.761	22.805	2.142	0.521	16.346	31.448	5.765	0.228	<0,001	3.312	52.787	7.034	0.042	2.164	10.693	0.315	31.38	0.676	0.448
Dr	186.928	0.328	162.712	20.785	1.558	288.649	2365.75	9.798	13.505	8.803	1761.28	2.802	316.698	57.002	55.252	0.371	2.692	18.165	2.11	5.527	1049.44	0.432	4.195	0.165	8.807	12.667	40.623	600.701	16.934	23.831	1.882	0.512	12.01	29.747	5.585	0.204	<0,001	3.976	46.337	6.296	0.043	2.622	9.26	2.383	33.952	0.649	0.468
Dr	187.201	0.462	238.911	26.463	2.398	318.175	2355.85	11.237	12.044	7.726	1858.45	6.811	327.125	67.903	93.255	0.427	3.598	21.242	2.446	9.359	1022.41	0.435	6.635	1.257	14.353	15.919	64.367	851.603	26.029	24.057	1.016	0.499	15.364	30.998	11.508	0.328	<0,001	6.275	64.91	8.071	0.026	1.527	12.285	3.332	17.471	1.117	0.484
Sp	96.698	0.174	53.625	13.477	5.514	122.943	1543.09	4.443	9.18	19.697	1151.53	3.384	199.295	71.694	22.216	0.332	1.515	17.162	0.872	6.458	1257.45	0.567	6.819	1.751	6.85	5.692	29.197	1332.33	9.704	45.747	2.124	0.533	25.433	28.74	5.883	0.135	<0,001	2.462	29.426	4.593	0.239	2.961	5.051	4.699	27.922	0.909	0.915
Sp	33.048	0.075	10.593	3.488	2.076	61.273	1329.18	2.579	3.735	10.964	512.528	0.701	89.845	14.53	7.287	0.14	0.774	9.135	0.581	2.819	504.636	0.231	3.153	0.682	2.313	2.958	10.329	467.623	6.865	19.247	0.666	0.199	10.376	11.955	1.543	0.056	<0,001	1.458	16.484	2.054	0.1	1.495	2.392	1.163	13.137	0.231	0.212
Sp	118.266	0.234	95.489	17.235	2.252	121.376	4937.91	7.13	9.695	19.676	2173.15	2.643	384.419	56.262	75.42	0.345	1.804	21.127	1.265	4.724	1485.64	0.532	13.871	1.662	10.718	5.966	27.008	870.937	1.093	38.935	2.68	0.519	13.578	33.219	6.282	0.135	<0,001	5.351	55.902	5.974	0.043	2.136	7.954	2.408	5.567	1.225	0.616
Data are in arbitraray units corresponding to peak sizes

## Sheet: mvp crown exp.2
Stage	cis-Aconitic acid (229,375)	beta-Alanine (248)	L-Asparagine (116,188)	L-Aspartic acid (232)	Cinnamic acid (338)	Citric/Isocitric acid (273)	D-Fructose (217,307)	GABA (304)	Galactaric acid (333)	Galactinol (204)	D-Galactose (319,205)	Gluconic acid (333)	D-Glucose (319,205)	L-Glutamic acid (246,247)	L-Glutamine (156,245,347)	Glyceric acid (189)	Glycine (174)	Inositol (305)	L-Isoleucine (158)	alpha-Linolenic acid (335)	Malic acid (245)	Maltose (361)	D-Mannose (319,217,160)	Palmitic acid (313,314)	L-Phenylalanine (218,192)	L-Proline (142)	5-oxo-Proline (156)	Raffinose (437)	L-Serine (218)	Sorbitol (319,205)	Stearic acid (341,117)	Succinic acid (247)	Sucrose (451)	Trehalose (191)	L-Threonic acid (292)	L-Threonine (291)	L-Tryptophan (202,203)	Turanose (361)	Unidentified (116)	Unidentified (245)	Unidentified (160)	Unidentified (234)	Unidentified (186)	Unidentified (204, 205)	Unidentified (204,191)	Unideintified (387,299,357)	Unidentified (597)
C	333.052	0.465	39.988	20.334	0.144	348.379	2253.13	6.825	14.855	55.659	4215.63	12.345	621.343	119.861	47.191	0.428	1.502	48.556	1.999	<0,001	1381.34	0.506	14.736	2.931	2.512	6.771	16.182	1662.2	2.402	40.493	7.12	0.762	66.021	31.051	15.452	0.378	2.41	6.365	35.748	1.869	0.474	0.848	0.231	31.894	38.308	1.727	0.877
C	289.459	0.293	219.32	32.75	0.117	471.026	1114.02	5.204	11.957	15.278	2502.12	6.929	373.917	169.48	75.055	0.15	1.848	37.893	3.678	<0,001	763.631	0.327	4.793	2.376	3.187	39.79	25.595	4185.31	8.166	8.94	5.577	0.601	71.784	37.055	9.33	1.315	4.059	2.254	21.426	0.905	0.275	1.307	0.184	16.672	41.537	1.216	1.028
C	336.406	0.47	454.849	41.842	0.129	717.2	1661.67	7.956	17.084	25.52	3770.32	7.807	546.674	229.292	135.521	0.527	3.113	43.496	7.188	<0,001	1721.25	0.389	5.312	2.856	4.752	84.738	47.787	1616.3	10.965	15.162	7.182	0.968	82.363	53.532	19.415	2.117	4.965	4.992	34.574	2.146	0.344	2.922	0.536	26.787	70.36	1.883	0.699
Co	97.181	0.449	350.084	24.898	0.123	346.166	407.081	5.862	15.513	20.6	785.661	2.847	131.234	159.464	304.031	0.368	4.777	23.436	5.092	<0,001	1563.91	0.106	0.897	3.014	13.575	112.911	63.95	1274.76	12.357	20.468	7.527	0.72	54.966	41.186	9.734	1.324	4.346	1.025	38.029	2.334	0.476	1.804	1.64	3.77	15.886	2.213	0.599
Co	254.423	0.279	190.33	23.637	0.149	800.104	1847.18	7.296	18.277	53.6	1298.4	13.835	220.237	183.307	114.117	0.438	1.914	39.591	3.99	<0,001	1947.94	0.636	12.125	2.89	9.616	21.708	57.245	2243.39	7.112	28.073	7.291	0.752	80.129	28.55	17.699	0.627	5.645	2.644	34.168	2.524	0.539	1.776	0.701	13.144	8.911	1.121	0.872
Co	151.333	0.337	351.653	26.062	0.149	593.219	1116.57	7.25	14.5	28.767	583.808	6.624	101.825	162.449	215.307	0.246	2.67	28.575	4.162	<0,001	1365.52	0.172	6.536	2.677	7.132	61.274	49.23	1288.38	7.425	8.967	6.213	0.711	61.589	27.173	5.74	0.644	4.076	0.904	37.388	2.177	0.311	1.8	0.597	6.299	10.193	1.117	0.597
Dr	352.161	0.738	998.025	53.453	0.172	745.25	4621.8	18.318	12.428	22.263	3406.21	8.459	520.234	376.887	364.734	0.265	6.69	28.339	9.645	0.05	2857.86	0.721	7.79	4.418	23.754	130.924	227.567	2455.61	29.714	64.617	9.386	1.185	96.956	51.495	12.328	1.86	7.836	7.492	59.549	3.805	0.237	4.12	<0,001	8.543	9.493	1.918	2.157
Dr	107.444	0.276	91.082	9.435	0.058	284.663	2110.8	7.046	13.896	18.634	1031.45	7.157	175.759	98.284	31.877	0.257	1.661	18.16	1.715	0.028	1430.8	0.188	14.218	2.973	5.096	19.015	17.611	1641.54	1.912	59.878	5.467	0.817	70.773	37.667	13.934	0.173	1.283	2.076	37.619	2.571	0.247	1.828	<0,001	5.072	2.957	0.687	0.968
Dr	289.003	0.197	350.198	21.651	0.285	266.052	2572.79	8.16	9.339	16.696	1125.43	6.622	189.608	174.466	115.337	0.204	2.265	20.171	4.895	0.102	814.3	0.419	11.463	2.912	8.425	33.242	26.231	1874.98	5.271	68.914	6.177	0.594	60.305	31.217	9.989	0.53	2.682	18.46	35.598	1.258	0.188	1.821	<0,001	3.466	13.944	0.867	1.717
Sp	246.613	0.123	61.331	12.807	0.097	213.266	2361.69	6.602	16.084	11.727	1114.41	6.668	190.825	154.636	42.914	0.146	1.345	24.7	3.102	0.104	911.751	0.313	8.984	3.099	14.32	25.677	13.931	2099.14	4.113	57.376	6.039	0.749	69.42	28.015	5.65	0.341	4.216	4.313	35.051	2.736	0.184	1.769	0.294	<0,001	9.541	1.136	1.452
Sp	169.017	0.325	123.857	21.178	0.109	295.007	1952.41	9.761	21.152	10.482	1836.08	5.034	276.201	158.139	71.487	0.148	2.047	35.254	2.022	0.127	1103.93	0.216	8.978	4.786	9.573	20.611	27.769	2129.64	3.662	20.34	9.935	0.643	69.209	35.233	4.385	0.322	2.529	3.358	57.496	1.795	0.54	1.719	2.303	<0,001	28.921	2.649	1.027
Sp	279.232	0.5	400.945	42.526	0.124	411.468	2601.48	7.944	22.655	15.873	1882.34	6.145	303.695	304.925	208.084	0.138	4.522	37.455	5.612	0.097	1913.78	0.299	2.213	4.705	18.204	132.845	96.868	3476.39	14.47	80.278	9.885	1.128	88.446	87.705	8.289	0.961	3.634	4.117	48.696	2.863	0.691	3.516	3.785	<0,001	12.353	3.338	2.121
Data are in arbitraray units corresponding to peak sizes

## Sheet: mvp crown exp.3
Stage	cis-Aconitic acid (229,375)	beta-Alanine (248)	L-Asparagine (116,188)	L-Aspartic acid (232)	Cinnamic acid (338)	Citric/Isocitric acid (273)	D-Fructose (217,307)	GABA (304)	Galactaric acid (333)	Galactinol (204)	D-Galactose (319,205)	Gluconic acid (333)	D-Glucose (319,205)	L-Glutamic acid (246,247)	L-Glutamine (156,245,347)	Glyceric acid (189)	Glycine (174)	Inositol (305)	L-Isoleucine (158)	alpha-Linolenic acid (335)	Malic acid (245)	Maltose (361)	D-Mannose (319,217,160)	Palmitic acid (313,314)	L-Phenylalanine (218,192)	L-Proline (142)	5-oxo-Proline (156)	Raffinose (437)	L-Serine (218)	Sorbitol (319,205)	Stearic acid (341,117)	Succinic acid (247)	Sucrose (451)	Trehalose (191)	L-Threonic acid (292)	L-Threonine (291)	L-Tryptophan (202,203)	Turanose (361)	Unidentified (116)	Unidentified (245)	Unidentified (160)	Unidentified (234)	Unidentified (186)	Unidentified (204, 205)	Unidentified (204,191)	Unideintified (387,299,357)	Unidentified (597)
Dr	143.297	0.556	622.582	28.71	<0,001	272.589	1927.3	1.217	14.919	22.488	811.221	3.952	139.085	228.827	47.959	0.101	7.221	17.581	1.134	<0,001	719.255	0.032	0.813	0.829	19.548	8.938	176.12	291.654	67.985	35.579	2.014	0.764	28.475	23.896	13.198	29.615	3.918	1.522	6.941	1.179	0.12	7.936	1.696	5.422	9.66	1.295	0.122
Dr	112.455	0.402	346.216	11.891	<0,001	328.93	2443.36	1.416	13.08	10.424	1210.57	4.344	218.599	117.762	485.594	0.301	4.966	23.409	<0,001	<0,001	915.076	0.081	2.015	4.576	9.233	64.969	160.749	500.283	53.037	61.881	10.104	0.852	32.019	13.404	7.433	16.11	<0,001	2.04	6.806	1.149	0.197	8.962	5.537	8.248	47.506	1.712	0.139
Dr	90.768	0.251	880.955	42.249	<0,001	236.34	1216.59	0.593	9.686	6.425	341.078	2.467	59.257	229.713	373.956	0.066	4.115	13.258	6.903	<0,001	453.98	0.013	0.835	1.4	14.69	74.556	135.643	161.569	99.799	26.524	3.046	0.531	17.652	9.411	4.775	34.432	1.477	1.149	0.52	0.78	<0,001	0.548	0.093	3.161	9.744	0.75	0.046
Sp	44.924	0.167	80.457	18.858	<0,001	112.527	514.667	0.23	4.443	7.388	380.563	1.363	66.577	103.036	152.098	0.045	1.636	7.325	0.244	<0,001	537.312	0.012	0.626	1.845	3.523	2.443	48.841	333.745	3.19	10.703	0.522	0.311	10.796	3.324	1.7	0.355	0.579	0.669	14.492	0.556	0.046	4.031	0.667	3.27	11.821	10.475	0.068
Sp	32.725	0.198	137.572	14.439	<0,001	145.683	418.792	0.269	4.426	9.485	283.503	0.823	49.112	91.461	113.47	0.09	1.444	6.317	0.274	<0,001	499.844	0.012	0.228	1.484	5.69	3.3	43.817	249.179	1.613	11.496	0.435	0.264	13.242	8.868	5.826	0.346	0.879	0.706	24.722	0.284	0.072	4.157	0.821	2.487	7.872	6.434	0.078
Sp	20.738	0.148	105.577	15.873	<0,001	124.986	354.407	0.244	2.815	4.938	249.947	0.774	42.263	94.265	125.903	0.018	1.381	5.564	0.261	<0,001	464.478	0.008	0.288	1.1	3.023	3.298	45.891	250.356	3.842	9.057	0.367	0.216	13.271	4.676	1.767	0.368	0.235	0.698	19.732	0.439	0.045	3.347	0.684	1.991	9.95	7.028	0.057
Data are in arbitraray units corresponding to peak sizes
