# Supplementary material for: Pleiotropic effect of chromosome 5A and the mvp mutation on the metabolite profile during cold acclimation and the vegetative/generative transition in wheat
Source: BMC Plant Biol. 2015 Feb 19;15:57. doi: 10.1186/s12870-014-0363-7 (PMC4349458; doi:10.1186/s12870-014-0363-7)
Supplement: Additional file 4: — Metabolites that were detected in the CS. [file 12870_2014_363_MOESM4_ESM.xlsx]

## Sheet: CS shoot exp.1
Stage	cis-Aconitic acid (229,375)	beta-Alanine (248)	L-Asparagine (116,188)	L-Aspartic acid (232)	Cinnamic acid (338)	Citric/Isocitric acid (273)	D-Fructose (217,307)	GABA (304)	Galactaric acid (333)	Galactinol (204)	D-Galactose (319,205)	Gluconic acid (333)	D-Glucose (319,205)	L-Glutamic acid (246,247)	L-Glutamine (156,245,347)	Glyceric acid (189)	Glycine (174)	Inositol (305)	L-Isoleucine (158)	alpha-Linolenic acid (335)	Malic acid (245)	Maltose (361)	D-Mannose (319,217,160)	Palmitic acid (313,314)	L-Phenylalanine (218,192)	L-Proline (142)	5-oxo-Proline (156)	Raffinose (437)	L-Serine (218)	Sorbitol (319,205)	Stearic acid (341,117)	Succinic acid (247)	Sucrose (451)	Trehalose (191)	L-Threonic acid (292)	L-Threonine (291)	L-Tryptophan (202,203)	Turanose (361)	Unidentified (116)	Unidentified (245)	Unidentified (160)	Unidentified (234)	Unidentified (186)	Unidentified (204, 205)	Unidentified (204,191)	Unideintified (387,299,357)	Unidentified (597)
C	422.681	0.279	<0,001	0.392	0.421	29.146	21.197	0.213	0.729	1.419	169.902	0.773	29.644	12.777	<0,001	0.248	0.231	6.58	0.181	8.153	67.232	1.672	1.5	4.176	0.663	0.085	4.464	20.352	6.846	22.008	4.825	1.042	9.849	0.961	1.52	0.032	<0,001	<0,001	11.398	0.486	0.284	10.077	<0,001	15.351	5.102	0.09	0.084
C	355.717	0.927	<0,001	0.722	0.473	32.501	22.146	0.494	0.525	1.767	164.26	0.436	28.309	72.483	<0,001	0.5	2.779	15.183	0.251	1.87	94.749	3.584	1.556	3.59	0.79	0.063	4.772	119.083	6.018	12.044	5.192	1.045	18.306	0.582	2.29	0.067	<0,001	<0,001	28.04	0.447	0.102	22.43	<0,001	13.775	1.157	0.079	0.115
C	509.035	0.599	<0,001	1.171	1.033	32.215	31.044	0.336	0.781	1.925	213.458	0.398	38.154	69.814	<0,001	0.641	1.132	25.003	0.44	0.672	67.89	5.594	2.844	3.64	0.785	0.193	8.427	50.745	12.226	19.223	4.813	1.514	27.986	<0,001	2.734	0.195	<0,001	<0,001	31.517	0.435	0.076	27.043	<0,001	22.715	8.242	0.056	0.068
Co	492.605	0.969	4.604	3.242	0.593	95.119	330.34	1.199	0.99	6.207	1225.06	0.462	224.907	83.85	<0,001	0.263	3.013	10.156	0.319	1.829	733.65	8.054	1.512	2.042	0.88	2.986	7.253	705.306	3.37	19.336	5.995	0.788	34.64	8.172	3.677	0.07	<0,001	32.418	11.22	0.82	0.065	11.761	0.23	2.544	63.647	0.402	8.905
Co	675.212	0.516	<0,001	6.186	0.673	61.021	231.74	1.38	1.427	6.757	777.929	0.567	141.656	117.702	<0,001	0.303	1.264	9.892	0.395	3.825	472.134	10.555	2.081	2.663	1.203	4.182	6.067	710.567	10.091	13.908	5.135	0.915	36.234	7.777	4.682	0.162	<0,001	33.068	14.817	0.975	0.055	6.567	0.155	5.662	10.783	0.524	0.835
Co	602.438	0.868	<0,001	0.538	0.715	101.719	365.26	1.567	1.52	14.703	1451.22	0.891	259.988	120.405	<0,001	0.394	2.34	12.638	0.398	2.509	579.88	54.88	3.171	3.528	0.986	4.181	8.774	757.667	9.804	18.44	8.032	1.257	40.589	14.684	7.825	0.139	<0,001	53.672	26.429	0.984	0.074	20.72	0.192	5.756	34.988	0.714	1.036
Dr	546.13	0.312	<0,001	0.19	0.531	42.544	214.074	0.257	0.657	16.644	337.204	0.745	62.151	15.743	<0,001	0.141	0.154	11.673	0.193	11.133	137.814	4.485	7.221	3.074	0.672	0.056	2.134	446.409	1.95	16.286	4.306	1.386	23.451	7.935	2.461	0.016	<0,001	16.45	9.749	0.763	<0,001	6.975	0.006	5.522	1.659	0.184	2.713
Dr	364.554	0.282	<0,001	1.014	<0,001	62.329	282.708	0.506	1.881	11.982	524.82	0.966	95.229	30.888	<0,001	0.157	0.272	12.736	0.261	7.038	372.355	6.511	6.264	4.028	1.472	0.194	2.917	335.665	3.278	22.417	8.64	1.116	23.438	8.774	3.912	0.039	<0,001	21.231	13.447	0.597	0.07	7.763	0.024	3.826	1.411	0.382	1.788
Dr	383.3	0.391	<0,001	0.924	1.427	66.534	317.658	0.383	1.218	20.838	765.576	1.062	137.819	46.463	<0,001	0.305	0.414	24.114	0.253	7.402	593.771	18.957	6.948	4.506	1.552	0.49	5.62	455.883	7.761	17.937	15.58	1.469	32.109	12.212	6.087	0.065	<0,001	35.851	16.537	1.032	0.076	16.182	0.115	5.151	3.177	0.862	2.547
Sp	355.498	0.464	29.849	5.687	1.413	121.642	344.097	1.066	1.6	26.72	453.842	2.123	83.121	76.829	<0,001	0.274	0.849	17.54	0.391	1.23	309.445	3.844	9.486	2.422	2.322	1.029	9.167	245.18	1.038	25.099	6.239	1.095	22.785	7.804	5.727	0.084	0.747	18.082	19.403	0.582	0.104	12.982	0.124	2.109	7.14	0.514	2.279
Sp	280.243	0.281	9.492	3.24	1.564	85.113	383.856	1.197	0.596	15.114	346.994	0.978	64.153	62.563	<0,001	0.305	0.396	11.107	0.181	11.517	155.296	5.752	7.857	4.855	2.179	0.51	3.424	304.75	9.327	27.026	4.593	1.015	24.096	6.944	3.287	0.045	1.102	16.708	20.836	0.404	0.052	8.918	0.019	2.487	7.455	0.402	2.533
Sp	372.922	0.315	12.594	3.368	1.313	102.096	441.175	1.045	1.409	24.723	685.966	1.452	125.117	63.867	<0,001	0.212	0.315	16.22	0.279	8.044	425.102	14.119	9.52	3.813	2.137	1.115	5.257	494.056	4.924	23.902	8.838	1.207	30.839	12.175	5.703	0.058	0.632	32.922	16.695	0.753	0.022	9.197	0.099	1.077	6.991	0.674	2.954

## Sheet: CS shoot exp.2
Stage	cis-Aconitic acid (229,375)	beta-Alanine (248)	L-Asparagine (116,188)	L-Aspartic acid (232)	Cinnamic acid (338)	Citric/Isocitric acid (273)	D-Fructose (217,307)	GABA (304)	Galactaric acid (333)	Galactinol (204)	D-Galactose (319,205)	Gluconic acid (333)	D-Glucose (319,205)	L-Glutamic acid (246,247)	L-Glutamine (156,245,347)	Glyceric acid (189)	Glycine (174)	Inositol (305)	L-Isoleucine (158)	alpha-Linolenic acid (335)	Malic acid (245)	Maltose (361)	D-Mannose (319,217,160)	Palmitic acid (313,314)	L-Phenylalanine (218,192)	L-Proline (142)	5-oxo-Proline (156)	Raffinose (437)	L-Serine (218)	Sorbitol (319,205)	Stearic acid (341,117)	Succinic acid (247)	Sucrose (451)	Trehalose (191)	L-Threonic acid (292)	L-Threonine (291)	L-Tryptophan (202,203)	Turanose (361)	Unidentified (116)	Unidentified (245)	Unidentified (160)	Unidentified (234)	Unidentified (186)	Unidentified (204, 205)	Unidentified (204,191)	Unideintified (387,299,357)	Unidentified (597)
C	106.209	<0,001	<0,001	0.401	<0,001	8.877	20.214	0.076	<0,001	1.187	43.837	<0,001	9.243	9.343	<0,001	0.249	0.471	3.294	0.027	<0,001	31.935	<0,001	1.011	0.097	0.156	0.006	0.517	103.835	0.167	4.818	0.325	0.082	2.401	0.769	1.544	0.018	<0,001	<0,001	2.138	0.057	0.008	0.036	<0,001	10.439	0.826	0.015	0.088
C	117.287	<0,001	<0,001	0.645	<0,001	11.554	19.38	0.04	<0,001	1.027	51.587	<0,001	11.277	11.697	<0,001	0.121	0.332	3.99	0.02	<0,001	42.109	<0,001	0.837	0.105	0.62	0.008	0.692	87.086	0.064	6.756	0.338	0.08	2.232	0.46	1.772	<0,001	<0,001	<0,001	2.151	0.08	0.008	0.068	<0,001	9.183	0.77	0.034	0.041
C	103.762	<0,001	<0,001	0.617	<0,001	12.529	14.42	0.06	<0,001	1.031	40.691	<0,001	8.67	10.536	<0,001	0.164	0.345	4.775	0.027	<0,001	37.706	<0,001	1.392	0.109	0.291	0.007	0.458	35.102	0.063	18.346	0.345	0.099	2.96	0.619	1.949	0.015	<0,001	<0,001	1.321	0.077	0.009	0.051	<0,001	8.618	0.391	0.027	0.02
Co	68.717	<0,001	<0,001	0.685	0.018	13.604	78.313	0.203	<0,001	2.427	114.892	<0,001	27.862	19.968	6.269	0.055	1.114	2.936	0.086	<0,001	39.591	0.062	0.75	0.101	0.473	0.28	2.257	102.453	0.206	7.591	0.336	0.1	5.132	2.653	1.817	0.017	<0,001	6.25	3.985	0.093	<0,001	0.084	<0,001	1.214	6.251	0.076	0.111
Co	47.311	<0,001	<0,001	0.424	0.007	10.737	63.219	0.125	<0,001	1.311	107.144	<0,001	24.897	10.457	3.403	0.029	0.621	2.145	0.06	<0,001	35.702	0.053	0.335	0.115	0.409	0.22	0.952	76.141	0.186	16.782	0.345	0.08	3.085	1.823	1.115	0.021	<0,001	4.998	1.506	0.089	<0,001	0.019	<0,001	1.1	4.444	0.089	0.096
Co	65.716	<0,001	<0,001	0.891	0.012	17.117	51.28	0.189	<0,001	1.658	76.223	<0,001	16.462	21.05	10.742	0.041	1.047	2.091	0.138	<0,001	43.163	0.045	0.8	0.09	0.517	0.674	2.654	102.664	0.31	7.115	0.349	0.108	3.385	2.296	1.347	0.032	<0,001	4.767	3.32	0.099	<0,001	0.036	<0,001	1.171	1.984	0.088	0.107
Dr	22.077	<0,001	0.666	0.487	0.012	12.703	257.447	0.124	<0,001	1.537	115.378	<0,001	29.395	8.227	1.453	0.042	0.694	2.759	0.049	<0,001	25.626	0.081	4.796	0.086	0.613	0.458	0.593	49.469	0.192	18.252	0.268	0.107	3.094	<0,001	1.19	0.014	<0,001	9.007	4.594	0.065	0.005	0.036	<0,001	<0,001	1.22	0.014	0.232
Dr	60.537	<0,001	12.801	1.243	0.022	24.037	125.683	0.222	<0,001	5.089	71.77	<0,001	16.353	15.667	6.714	0.072	1.179	3.963	0.085	<0,001	42.187	0.055	1.899	0.098	0.882	0.194	1.841	107.775	0.342	7.674	0.371	0.116	1.729	<0,001	2.788	0.021	<0,001	6.344	5.905	0.101	0.013	0.068	<0,001	<0,001	2.459	0.06	0.213
Dr	56.551	<0,001	3.557	0.479	0.006	12.57	137.076	0.181	<0,001	3.069	76.045	<0,001	18.039	7.088	2.082	0.066	0.905	2.336	0.055	<0,001	31.378	0.057	2.791	0.092	0.486	0.063	0.675	37.554	0.228	8.278	0.314	0.113	1.424	<0,001	2.056	0.017	<0,001	6.586	1.682	0.082	0.007	0.051	<0,001	<0,001	2.617	0.027	0.166
Sp	65.302	<0,001	7.484	1.258	0.014	27.857	310.87	0.292	<0,001	4.182	169.093	<0,001	47.876	14.668	3.735	0.094	1.368	4.912	0.211	<0,001	54.149	0.153	5.776	0.124	1.23	0.618	2.289	92.476	0.426	19.148	0.357	0.151	10.451	<0,001	3.526	0.041	0.341	14.403	5.953	0.121	0.008	0.084	<0,001	2.59	2.994	0.046	0.312
Sp	49.81	<0,001	9.665	0.688	0.014	12.217	148.43	0.166	<0,001	3.543	107.072	<0,001	25.594	8.91	3.454	0.045	0.708	3.167	0.134	<0,001	47.07	0.071	1.691	0.109	0.59	0.187	0.944	49.885	0.215	15.505	0.359	0.082	1.62	<0,001	1.843	0.026	0.201	7.209	2.946	0.111	0.006	0.019	<0,001	0.936	3.441	0.049	0.158
Sp	76.684	<0,001	2.301	0.709	0.008	15.113	79.905	0.262	<0,001	5.862	55.346	<0,001	12.278	11.067	2.002	0.08	1.144	2.949	0.079	<0,001	33.707	0.051	1.819	0.122	0.547	0.096	0.887	39.626	0.417	20.494	0.343	0.108	1.538	<0,001	2.195	0.035	0.238	4.565	2.808	0.068	0.006	0.036	<0,001	1.16	2.945	0.058	0.176

## Sheet: CS shoot exp.3
Stage	cis-Aconitic acid (229,375)	beta-Alanine (248)	L-Asparagine (116,188)	L-Aspartic acid (232)	Cinnamic acid (338)	Citric/Isocitric acid (273)	D-Fructose (217,307)	GABA (304)	Galactaric acid (333)	Galactinol (204)	D-Galactose (319,205)	Gluconic acid (333)	D-Glucose (319,205)	L-Glutamic acid (246,247)	L-Glutamine (156,245,347)	Glyceric acid (189)	Glycine (174)	Inositol (305)	L-Isoleucine (158)	alpha-Linolenic acid (335)	Malic acid (245)	Maltose (361)	D-Mannose (319,217,160)	Palmitic acid (313,314)	L-Phenylalanine (218,192)	L-Proline (142)	5-oxo-Proline (156)	Raffinose (437)	L-Serine (218)	Sorbitol (319,205)	Stearic acid (341,117)	Succinic acid (247)	Sucrose (451)	Trehalose (191)	L-Threonic acid (292)	L-Threonine (291)	L-Tryptophan (202,203)	Turanose (361)	Unidentified (116)	Unidentified (245)	Unidentified (160)	Unidentified (234)	Unidentified (186)	Unidentified (204, 205)	Unidentified (204,191)	Unideintified (387,299,357)	Unidentified (597)
C	1468.37	<0,001	<0,001	3.686	<0,001	47.909	113.612	0.505	1.397	11.921	153.84	<0,001	3.243	58.111	<0,001	1.783	0.335	23.231	0.481	<0,001	501.84	1.82	2.672	4.681	2.387	0.25	2.699	191.382	52.428	77.633	1.362	0.429	42.895	5.147	3.67	12.347	1.33	3.804	11.906	0.447	0.055	<0,001	<0,001	38.097	1.276	0.1	23.184
C	879.668	<0,001	<0,001	2.454	<0,001	30.258	42.372	0.23	1.589	14.541	58.976	<0,001	12.831	31.961	<0,001	0.955	0.43	18.645	0.09	<0,001	118.753	1.537	1.443	4.085	1.545	0.031	3.222	275.019	12.971	91.191	1.421	0.252	37.072	6.506	2.646	9.716	1.041	4.678	20.332	0.156	0.076	5.774	<0,001	18.319	3.104	0.07	29.393
C	1469.36	<0,001	<0,001	4.173	<0,001	31.659	78.192	0.263	1.224	8.476	343.011	<0,001	61.061	55.045	<0,001	1.426	0.411	18.765	0.257	<0,001	458.314	1.307	2.963	1.796	1.978	0.111	1.176	664.077	14.331	64.074	0.279	0.336	35.226	8.004	12.008	7.611	0.818	3.192	2.131	0.334	0.035	1.246	<0,001	42.576	6.309	0.148	32.988
Co	618.195	<0,001	<0,001	1.936	<0,001	51.482	391.171	0.032	0.862	17.117	125.91	0.525	23.839	30.148	<0,001	0.211	0.69	7.763	0.374	<0,001	253.99	1.786	0.767	1.124	1.632	0.249	1.228	201.115	6.216	64.388	0.219	0.307	34.688	4.517	3.993	4.785	1.388	9.664	<0,001	0.215	0.006	<0,001	<0,001	7.622	5.357	0.105	36.222
Co	892.573	<0,001	<0,001	1.694	<0,001	67.909	48.212	0.071	1.127	34.53	98.228	0.523	19.996	27.978	<0,001	0.237	0.584	9.802	0.28	<0,001	183.376	2.395	0.459	1.223	1.403	0.081	1.586	314.478	10.148	77.367	0.242	0.396	32.055	7.253	5.218	6.353	1.748	8.775	<0,001	0.232	0.029	<0,001	<0,001	10.42	3.509	0.178	41.012
Co	513.267	<0,001	<0,001	1.77	<0,001	38.312	61.086	0.084	1.054	16.043	95.384	0.507	17.69	23.229	<0,001	0.182	0.531	5.876	0.142	<0,001	119.915	1.445	<0,001	0.96	0.609	0.099	1.508	297.104	10.731	65.406	0.207	0.296	22.25	6.952	4.783	6.358	0.967	6.036	<0,001	0.132	0.028	<0,001	<0,001	8.826	6.051	0.113	30.621
Dr	567.332	0.007	1.95	2.827	<0,001	74.832	201.674	0.118	2.287	28.569	169.955	1.205	33.585	42.328	1.582	0.291	0.423	17.427	0.1	<0,001	525.447	2.744	8.526	1.396	2.251	0.051	2.816	254.616	3.447	33.344	0.332	0.557	37.825	6.656	6.682	6.934	1.554	14.846	3.104	0.3	0.038	2.213	<0,001	13.845	4.168	0.227	50.657
Dr	629.038	0.067	2.459	3.058	<0,001	100.302	422.554	0.246	2.459	22.458	302.165	1.221	55.984	49.473	22.245	0.349	4.668	15.486	0.752	<0,001	585.215	4.763	3.089	1.532	6.724	9.061	10.555	378.454	15.112	63.693	0.404	0.653	38.906	8.585	18.801	11.598	5.953	20.266	5.447	0.36	0.049	4.165	<0,001	10.234	2.622	0.297	51.345
Dr	717.593	0.06	3.486	4.218	<0,001	48.26	105.618	0.568	1.536	37.934	151.275	1.355	29.665	63.295	13.676	0.435	2.093	13.951	0.552	<0,001	240.769	4.758	3.701	1.275	2.886	0.897	4.2	347.078	38.29	46.882	0.355	0.432	41.159	7.381	7.376	9.803	1.8	12.693	2.734	0.24	0.017	<0,001	<0,001	12.088	2.711	0.29	53.871
Sp	586.003	0.02	1.674	4.322	<0,001	51.051	235.841	0.199	2.607	39.589	241.237	1.465	43.658	76.229	8.171	1.427	0.58	13.982	0.096	<0,001	329.302	2.138	6.229	1.175	4.28	0.022	3.416	204.558	9.563	47.945	0.34	0.583	50.372	7.746	6.388	8.346	0.981	14.453	9.316	0.315	0.05	4.489	<0,001	19.472	2.131	0.395	62.244
Sp	310.463	0.018	2.173	5.789	<0,001	104.99	636.42	0.178	2.645	25.184	431.835	1.886	76.349	71.708	7.2	0.536	0.618	14.385	0.128	<0,001	481.919	2.884	14.171	1.141	4.376	0.059	6.544	327.252	12.818	47.214	0.335	0.561	43.595	7.21	10.898	10.366	1.921	17.341	5.73	0.27	0.032	4.07	<0,001	14.31	7.325	0.4	74.978
Sp	410.692	0.037	1.624	5.686	<0,001	42.401	80.647	0.102	1.529	38.816	76.456	0.86	15.574	85.876	9.79	0.754	1.361	9.554	0.412	<0,001	134.746	1.915	2.397	1.362	4.538	4.339	4.96	302.585	44.274	47.513	0.296	0.345	34.231	6.038	6.405	9.784	0.991	10.993	2.901	0.161	0.018	1.515	<0,001	12.849	2.645	0.364	57.128

## Sheet: CS crown exp.1
Stage	cis-Aconitic acid (229,375)	beta-Alanine (248)	L-Asparagine (116,188)	L-Aspartic acid (232)	Cinnamic acid (338)	Citric/Isocitric acid (273)	D-Fructose (217,307)	GABA (304)	Galactaric acid (333)	Galactinol (204)	D-Galactose (319,205)	Gluconic acid (333)	D-Glucose (319,205)	L-Glutamic acid (246,247)	L-Glutamine (156,245,347)	Glyceric acid (189)	Glycine (174)	Inositol (305)	L-Isoleucine (158)	alpha-Linolenic acid (335)	Malic acid (245)	Maltose (361)	D-Mannose (319,217,160)	Palmitic acid (313,314)	L-Phenylalanine (218,192)	L-Proline (142)	5-oxo-Proline (156)	Raffinose (437)	L-Serine (218)	Sorbitol (319,205)	Stearic acid (341,117)	Succinic acid (247)	Sucrose (451)	Trehalose (191)	L-Threonic acid (292)	L-Threonine (291)	L-Tryptophan (202,203)	Turanose (361)	Unidentified (116)	Unidentified (245)	Unidentified (160)	Unidentified (234)	Unidentified (186)	Unidentified (204, 205)	Unidentified (204,191)	Unideintified (387,299,357)	Unidentified (597)
C	139.74	0.054	2.931	7.233	<0,001	41.414	115.477	0.459	0.536	2.267	195.865	0.536	34.565	32.891	6.709	0.137	1.08	9.984	0.285	5.36	170.232	2.02	1.036	6.906	<0,001	0.949	5.435	394.768	2.039	5.033	7.793	0.869	2.681	2.67	1.03	0.141	<0,001	2.509	2.995	0.744	0.045	6.692	<0,001	<0,001	14.542	0.41	0.063
C	225.164	0.085	4.422	6.75	<0,001	75.713	171.467	0.866	0.343	2.809	322.847	0.343	56.016	44.619	5.214	0.318	1.212	12.067	0.389	1.897	392.558	2.373	0.248	3.821	0.842	0.369	7.557	174.597	2.32	13.881	8.269	2.119	5.122	4.241	2.704	0.152	<0,001	3.211	4.116	1.681	0.085	17.198	<0,001	<0,001	7.313	0.806	0.067
C	97.665	0.092	5.216	10.681	<0,001	94.877	207.426	1.061	0.8	2.26	348.045	0.8	64.838	42.169	9.065	0.262	1.087	9.438	0.383	1.897	334.817	2.732	0.666	4.85	1.319	0.749	8.933	207.035	2.701	4.989	8.294	1.426	3.379	3.224	2.214	0.188	<0,001	3.399	3.826	1.302	0.059	7.166	<0,001	<0,001	17.134	0.584	0.079
Co	103.686	0.087	10.827	11.219	<0,001	154.966	361.939	0.995	0.712	3.039	1144.58	0.712	200.39	84.028	21.908	0.168	2.443	20.774	0.523	1.812	1053.53	15.648	0.769	4.266	1.399	10.589	17.027	263.852	2.426	7.262	11.609	0.674	25.852	21.393	2.727	0.176	<0,001	15.554	4.673	2.085	0.107	21.215	0.863	<0,001	18.087	1.074	0.173
Co	48.495	0.154	24.82	12.143	<0,001	88.987	221.551	0.809	0.519	2.171	749.135	0.519	131.611	57.785	19.651	0.107	2.425	17.693	0.409	1.647	878.818	12.647	0.784	3.559	1.606	11.097	17.008	317.198	2.02	12.297	7.759	0.511	16.506	61.965	1.902	0.14	<0,001	13.872	3.074	1.746	0.062	10.221	0.523	<0,001	23.931	0.646	0.086
Co	82.296	0.075	52.471	14.803	<0,001	100.604	311.353	0.652	1.932	2.264	1021.85	6.748	181.537	86.216	61.87	0.154	2.877	19.424	0.687	10.542	977.668	14.242	0.5	13.187	1.863	16.788	22.364	596.225	2.586	19.444	11.123	0.573	17.913	37.484	1.975	0.16	<0,001	18.105	4.521	1.586	0.078	13.551	0.33	<0,001	47.473	0.748	0.17
Dr	66.981	0.243	8.726	5.188	<0,001	102.994	983.784	3.122	1.466	3.048	1064.51	1.466	191.087	68.468	19.443	0.2	2.544	24.174	0.904	2.333	1094.29	24.602	1.587	4.894	7.891	1.301	13.836	313.037	1.843	15.7	17.358	1.045	25.679	23.701	7.839	0.211	<0,001	27.887	4.931	2.041	0.067	6.472	0.079	<0,001	20.193	1.178	0.478
Dr	56.919	0.086	16.996	7.575	<0,001	60.337	861.694	1.204	1.022	1.651	963.488	1.022	171.722	57.656	20.543	0.135	1.228	24.979	0.729	2.038	720.755	22.806	0.68	3.984	3.001	3.439	10.884	121.312	1.487	16.784	12.055	0.537	20.314	23.622	7.159	0.153	<0,001	26.288	2.946	1.101	0.052	5.29	0.092	<0,001	56.428	0.647	0.147
Dr	38.546	0.083	1.11	0.231	<0,001	39.765	688.823	1.055	0.677	1.39	688.007	0.677	124.144	12.074	2.791	0.133	0.65	12.775	0.243	1.399	498.135	14.344	1.003	2.567	0.753	0.727	3.493	74.333	0.509	27.833	3.668	0.771	15.616	9.072	5.113	0.036	<0,001	16.825	1.403	0.924	0.088	5.479	0.035	<0,001	5.361	0.189	0.09
Sp	11.765	0.054	1.524	1.651	<0,001	72.849	898.369	0.343	0.156	3.509	585	<0,001	102.84	25.902	6.109	<0,001	0.429	12.394	0.263	1.243	471.472	17.846	0.491	5.587	<0,001	1.075	5.403	132.386	0.473	10.958	6.975	0.367	22.952	11.127	2.26	0.055	<0,001	19.621	1.563	0.607	0.094	11.766	0.037	<0,001	10.307	0.382	0.051
Sp	15.886	0.154	35.262	4.72	<0,001	151.588	1604.02	3.487	1.178	8.788	282.603	1.178	50.294	48.447	12.593	0.21	1.803	13.406	0.448	1.276	541.976	25.52	1.228	6.683	1.871	1.471	10.475	191.777	1.035	33.473	6.856	0.839	28.32	9.1	8.658	0.125	<0,001	28.285	1.641	1.044	0.085	7.163	0.058	<0,001	4.293	0.618	0.15
Sp	29.404	0.049	5.779	4.306	<0,001	64.133	1489.77	0.683	0.526	4.234	681.834	0.526	126.561	39.028	7.083	0.069	0.491	14.716	0.478	1.74	622.178	16.408	2.744	3.782	0.961	2.01	8.359	33.042	1.331	4.908	5.682	0.369	14.47	12.55	2.957	0.148	<0,001	17.46	1.197	0.829	0.056	9.909	0.027	<0,001	10.416	0.634	0.092

## Sheet: CS crown exp.2
Stage	cis-Aconitic acid (229,375)	beta-Alanine (248)	L-Asparagine (116,188)	L-Aspartic acid (232)	Cinnamic acid (338)	Citric/Isocitric acid (273)	D-Fructose (217,307)	GABA (304)	Galactaric acid (333)	Galactinol (204)	D-Galactose (319,205)	Gluconic acid (333)	D-Glucose (319,205)	L-Glutamic acid (246,247)	L-Glutamine (156,245,347)	Glyceric acid (189)	Glycine (174)	Inositol (305)	L-Isoleucine (158)	alpha-Linolenic acid (335)	Malic acid (245)	Maltose (361)	D-Mannose (319,217,160)	Palmitic acid (313,314)	L-Phenylalanine (218,192)	L-Proline (142)	5-oxo-Proline (156)	Raffinose (437)	L-Serine (218)	Sorbitol (319,205)	Stearic acid (341,117)	Succinic acid (247)	Sucrose (451)	Trehalose (191)	L-Threonic acid (292)	L-Threonine (291)	L-Tryptophan (202,203)	Turanose (361)	Unidentified (116)	Unidentified (245)	Unidentified (160)	Unidentified (234)	Unidentified (186)	Unidentified (204, 205)	Unidentified (204,191)	Unideintified (387,299,357)	Unidentified (597)
C	47.024	0.011	<0,001	0.533	0.009	56.508	103.145	0.06	1.619	2.028	145.329	<0,001	31.375	6.935	1.925	0.13	0.313	2.439	0.045	<0,001	80.145	0.017	0.833	0.126	0.523	0.021	0.491	29.727	0.111	10.753	0.401	0.119	0.624	3.418	2.019	0.014	<0,001	2.312	1.901	0.232	<0,001	0.023	<0,001	<0,001	10.552	0.052	0.018
C	52.723	0.014	<0,001	0.643	0.007	38.423	105.135	0.085	1.399	1.833	137.066	<0,001	29.881	8.565	3.68	0.113	0.46	2.576	0.043	<0,001	79.426	0.002	0.846	0.134	0.456	0.056	0.691	82.407	0.143	5.889	0.401	0.148	0.656	2.978	1.608	0.015	<0,001	2.152	2.427	0.226	<0,001	0.027	<0,001	<0,001	6.336	0.114	0.03
C	36.154	0.009	<0,001	0.587	0.006	40.072	75.757	0.046	<0,001	1.516	96.822	<0,001	22.66	6.852	1.685	0.121	0.302	2.273	0.031	<0,001	58.772	0.011	0.678	0.09	0.368	0.021	0.426	38.188	0.13	15.751	0.308	0.114	0.456	2.746	1.32	0.014	<0,001	1.535	2.047	0.228	<0,001	0.023	<0,001	<0,001	5.712	0.073	0.022
Co	46.707	0.022	1.229	1.493	0.011	35.789	69.514	0.187	<0,001	4.376	155.297	<0,001	34.129	16.946	7.146	0.035	0.927	3.929	0.083	<0,001	83.003	0.036	0.455	0.173	2.445	2.179	1.653	85.247	0.528	5.94	0.5	0.097	1.36	6.023	1.271	0.032	<0,001	4.423	4.027	0.227	<0,001	0.113	<0,001	<0,001	5.372	0.173	0.057
Co	39.38	0.011	2.887	2.227	0.03	30.056	82.007	0.148	<0,001	4.719	176.093	<0,001	40.443	21.246	13.858	0.059	0.833	4.883	0.086	<0,001	80.924	0.036	1.307	0.175	3.402	1.174	2.043	145.387	0.302	11.245	0.628	0.077	1.488	10.286	0.821	0.017	<0,001	5.601	6.653	0.255	<0,001	0.09	<0,001	<0,001	4.309	0.216	0.079
Co	55.293	0.019	1.38	1.91	0.017	40.249	85.199	0.183	<0,001	5.204	209.903	<0,001	47.513	18.276	7.678	0.05	0.963	5.129	0.069	<0,001	94.747	0.036	0.671	0.164	1.208	1.52	2.129	79.735	0.355	7.54	0.495	0.106	1.641	7.278	1.453	0.024	<0,001	4.456	5.067	0.253	<0,001	0.3	<0,001	<0,001	8.721	0.174	0.063
Dr	43.877	0.027	51.58	3.416	<0,001	30.318	388.597	0.289	<0,001	5.503	260.605	<0,001	68.156	28.402	17.216	0.055	1.462	6.552	0.42	<0,001	117.698	0.121	1.255	0.15	2.129	2.562	5.206	79.039	1.066	9.128	0.438	0.122	3.181	9.153	4.403	0.069	0.797	12.613	12.899	0.451	<0,001	0.101	<0,001	<0,001	8.313	0.151	0.111
Dr	17.096	0.012	19.108	1.465	<0,001	13.582	202.969	0.154	<0,001	2.211	99.81	<0,001	24.094	14.209	8.565	0.017	0.841	2.845	0.11	<0,001	53.514	0.042	0.707	0.104	1.243	1.03	2.709	94.842	0.456	22.765	0.407	0.059	0.983	5.358	1.671	0.026	<0,001	5.519	6.169	0.193	<0,001	0.033	<0,001	<0,001	2.334	0.069	0.07
Dr	15.063	0.007	5.551	0.778	<0,001	14.71	144.774	0.136	<0,001	2.382	89.5	<0,001	18.709	7.717	2.847	0.025	0.618	2.96	0.051	<0,001	60.415	0.033	0.983	0.116	0.606	0.352	0.712	65.846	0.164	7.042	0.319	0.053	0.842	4.786	1.644	<0,001	<0,001	3.242	3.111	0.184	<0,001	0.03	<0,001	<0,001	1.829	0.031	0.051
Sp	12.737	0.006	20.664	0.91	0.003	10.144	174.012	0.076	<0,001	1.744	76.299	<0,001	16.754	7.049	4.607	0.008	0.409	2.546	0.23	<0,001	45.799	0.299	0.527	0.097	0.932	0.611	1.172	30.728	0.307	17.985	0.279	0.045	0.941	4.037	0.768	0.031	0.237	4.333	2.811	0.126	<0,001	0.045	<0,001	<0,001	0.934	0.024	0.032
Sp	12.452	0.008	28.059	1.604	<0,001	17.289	185.311	0.227	<0,001	2.281	106.424	<0,001	22.406	13.428	8.128	0.032	1.047	5.3	0.205	<0,001	74.715	0.05	1.242	0.143	1.6	0.875	1.798	47.036	0.339	6.769	0.4	0.105	1.247	7.382	1.935	0.047	0.262	5.852	5.78	0.305	<0,001	0.056	<0,001	<0,001	3.598	0.075	0.054
Sp	13.56	0.011	10.863	0.728	0.008	9.715	170.895	0.079	<0,001	2.689	125.307	<0,001	30.761	8.383	3.909	0.016	0.355	3.536	0.076	<0,001	53.582	0.055	0.504	0.114	0.433	0.601	0.858	32.044	0.22	15.998	0.306	0.085	0.805	7.541	1.265	0.023	<0,001	5.502	2.176	0.167	<0,001	0.034	<0,001	<0,001	1.7	0.031	0.051

## Sheet: CS crown exp.3
Stage	cis-Aconitic acid (229,375)	beta-Alanine (248)	L-Asparagine (116,188)	L-Aspartic acid (232)	Cinnamic acid (338)	Citric/Isocitric acid (273)	D-Fructose (217,307)	GABA (304)	Galactaric acid (333)	Galactinol (204)	D-Galactose (319,205)	Gluconic acid (333)	D-Glucose (319,205)	L-Glutamic acid (246,247)	L-Glutamine (156,245,347)	Glyceric acid (189)	Glycine (174)	Inositol (305)	L-Isoleucine (158)	alpha-Linolenic acid (335)	Malic acid (245)	Maltose (361)	D-Mannose (319,217,160)	Palmitic acid (313,314)	L-Phenylalanine (218,192)	L-Proline (142)	5-oxo-Proline (156)	Raffinose (437)	L-Serine (218)	Sorbitol (319,205)	Stearic acid (341,117)	Succinic acid (247)	Sucrose (451)	Trehalose (191)	L-Threonic acid (292)	L-Threonine (291)	L-Tryptophan (202,203)	Turanose (361)	Unidentified (116)	Unidentified (245)	Unidentified (160)	Unidentified (234)	Unidentified (186)	Unidentified (204, 205)	Unidentified (204,191)	Unideintified (387,299,357)	Unidentified (597)
C	61.239	0.033	5.63	7.443	<0,001	89.559	118.801	0.257	1.671	2.492	355.792	1.034	58.353	59.17	27.32	0.252	0.695	17.679	0.379	<0,001	1409.76	1.311	<0,001	3.986	2.368	1.554	7.91	204.343	22.299	91.326	1.112	0.409	23.341	6.171	4.488	13.246	0.598	6.527	15.69	14.539	0.053	4.266	0.016	6.128	7.965	0.36	11.047
C	89.18	0.077	8.627	7.892	<0,001	71.681	107.756	0.84	1.26	10.988	267.129	0.369	44.929	63.391	32.835	0.386	0.818	22.035	0.381	<0,001	914.276	1.82	<0,001	3.386	5.33	2.047	11.632	136.688	24.572	52.659	1.254	0.404	29.241	12.241	6.336	12.35	1.323	9.333	17.036	15.411	0.038	5.829	0.021	9.906	7.921	0.57	5.638
C	102.945	0.096	13.225	13.204	<0,001	113.98	251.585	0.406	1.2	5.864	599.224	0.279	92.841	96.58	55.53	0.28	1.257	27.157	0.687	<0,001	1886.73	2.319	<0,001	3.57	4.272	0.954	12.882	143.305	36.581	69.535	1.337	0.7	29.379	6.884	5.693	20.273	1.173	8.68	15.585	9.625	0.058	8.903	0.025	7.427	17.029	0.829	4.772
Co	95.757	0.076	6.03	9.561	<0,001	105.238	209.936	0.194	1.37	15.607	587.749	0.621	92.814	73.169	18.951	0.184	1.103	19.6	0.885	<0,001	1328.99	2.828	<0,001	4.916	12.988	0.87	5.938	180.854	20.635	59.77	1.586	0.472	29.082	23.848	7.048	22.991	1.247	12.88	35.695	0.966	0.067	8.839	0.033	6.252	4.49	1.068	9.479
Co	83.3	0.08	16.159	13.536	<0,001	147.176	114.507	0.938	1.438	11.741	303.491	0.443	52.675	98.473	27.203	0.165	1.209	21.299	1.309	<0,001	1430.34	2.502	<0,001	3.975	15.001	3.263	11.238	244.587	32.129	85.52	1.557	0.346	35.89	18.493	3.188	23.192	0.823	10.019	36.926	0.965	0.062	10.99	0.167	6.256	4.313	1.001	10.994
Co	33.909	0.035	10.819	8.252	<0,001	109.673	47.064	0.295	1.198	8.063	110.641	0.307	19.448	66.332	27.84	0.062	0.797	14.807	0.539	<0,001	731.679	1.319	<0,001	3.852	7.257	1.099	8.437	185.31	23.13	69.006	1.417	0.268	19.535	10.786	1.749	15.09	0.683	4.914	25.348	0.524	0.054	6.34	0.044	2.626	3.056	0.541	7.786
Dr	22.47	0.083	11.883	16.843	<0,001	123.418	171.758	1.372	1.454	6.532	151.602	0.6	28.044	114.696	80.564	0.117	1.221	30.091	1.328	<0,001	746.966	1.013	<0,001	1.357	17.162	1.877	38.649	217.244	56.491	33.418	0.438	0.362	32.504	25.227	3.766	38.438	9.223	9.37	11.296	0.977	0.026	8.931	<0,001	3.65	2.196	1.088	19.367
Dr	23.393	0.132	45.316	18.969	<0,001	140.083	531.623	2.314	1.6	12.447	363.399	2.139	62.826	122.135	57.949	0.292	1.702	20.644	3.41	<0,001	1120.97	2.665	<0,001	1.425	17.239	14.991	21.864	216.824	78.585	50.623	0.444	0.645	28.497	9.684	9.003	25.963	6.126	9.425	1.161	1.819	0.018	1.412	<0,001	7.891	21.487	1.271	10.848
Dr	14.661	0.081	17.722	13.676	<0,001	83.223	240.755	0.986	1.293	7.175	116.114	0.182	21.016	83.774	53.22	0.162	1.072	19.394	0.62	<0,001	888.562	1.684	<0,001	1.392	8.324	2.911	25.294	206.064	47.599	50.404	0.415	0.236	21.845	14.453	4.186	16.827	4.1	7.189	4.842	0.922	0.043	6.87	<0,001	2.411	5.704	0.986	8.124
Sp	26.358	0.046	12.332	9.858	<0,001	54.677	361.486	0.379	0.851	2.945	198.802	0.689	33.004	68.376	26.908	0.072	0.827	16.086	0.588	<0,001	547.915	1.308	<0,001	1.15	4.231	4.093	10.838	483.692	37.151	48.196	0.278	0.217	17.499	13.454	3.491	13.662	1.201	9.94	3.251	0.504	0.026	4.257	<0,001	<0,001	6.595	0.558	15.686
Sp	9.784	0.066	22.108	11.987	<0,001	137.496	163.281	1.307	1.249	1.509	89.469	0.183	17.559	90.275	37.196	0.079	0.918	9.942	1.556	<0,001	590.215	2.049	<0,001	1.382	10.469	7.845	16.875	109.61	54.494	34.689	0.361	0.203	25.61	6.779	1.968	20.059	0.435	4.341	1.507	0.825	0.021	3.508	<0,001	<0,001	5.582	0.796	5.74
Sp	6.253	0.046	21.493	10.015	<0,001	72.313	230.239	1.057	1.396	2.063	56.889	0.372	11.242	82.895	38.724	0.087	0.845	9.881	0.881	<0,001	538.511	0.781	<0,001	1.466	7.753	6.788	20.432	121.675	48.798	28.8	0.311	0.242	26.936	9.64	1.863	13.953	1.921	6.023	1.489	0.626	0.024	4.202	<0,001	<0,001	2.822	0.627	6.462
