# Supplementary material for: Pleiotropic effect of chromosome 5A and the mvp mutation on the metabolite profile during cold acclimation and the vegetative/generative transition in wheat
Source: BMC Plant Biol. 2015 Feb 19;15:57. doi: 10.1186/s12870-014-0363-7 (PMC4349458; doi:10.1186/s12870-014-0363-7)
Supplement: Additional file 5: — Metabolites that were detected in the CS(Ch5A). [file 12870_2014_363_MOESM5_ESM.xlsx]

## Sheet: CS(Ch5A) shoot exp.1
Stage	cis-Aconitic acid (229,375)	beta-Alanine (248)	L-Asparagine (116,188)	L-Aspartic acid (232)	Cinnamic acid (338)	Citric/Isocitric acid (273)	D-Fructose (217,307)	GABA (304)	Galactaric acid (333)	Galactinol (204)	D-Galactose (319,205)	Gluconic acid (333)	D-Glucose (319,205)	L-Glutamic acid (246,247)	L-Glutamine (156,245,347)	Glyceric acid (189)	Glycine (174)	Inositol (305)	L-Isoleucine (158)	alpha-Linolenic acid (335)	Malic acid (245)	Maltose (361)	D-Mannose (319,217,160)	Palmitic acid (313,314)	L-Phenylalanine (218,192)	L-Proline (142)	5-oxo-Proline (156)	Raffinose (437)	L-Serine (218)	Sorbitol (319,205)	Stearic acid (341,117)	Succinic acid (247)	Sucrose (451)	Trehalose (191)	L-Threonic acid (292)	L-Threonine (291)	L-Tryptophan (202,203)	Turanose (361)	Unidentified (116)	Unidentified (245)	Unidentified (160)	Unidentified (234)	Unidentified (186)	Unidentified (204, 205)	Unidentified (204,191)	Unideintified (387,299,357)	Unidentified (597)
C	446.989	0.416	<0,001	0.759	0.506	36.908	42.349	0.7	0.313	1.642	119.737	0.746	21.67	89.355	<0,001	0.586	0.729	13.584	0.338	0.719	104.697	2.786	1.972	2.496	1.186	0.199	5.762	45.792	12.217	15.66	3.359	1.17	24.141	0.1	2.144	0.136	<0,001	0.1	27.532	0.567	0.079	21.861	0.007	17.58	2.066	0.073	0.075
C	366.365	0.358	<0,001	1.255	0.424	31.241	38.836	0.312	0.746	2.064	107.898	0.844	18.901	63.195	<0,001	0.597	0.648	12.394	0.473	4.102	112.485	4.384	2.623	3.843	0.631	0.231	12.588	25.026	19.272	29.451	4.575	0.963	25.523	0.1	2.321	0.255	<0,001	0.1	34.332	0.383	<0,001	21.814	0.005	15.729	3.7	0.079	0.77
C	356.521	0.924	<0,001	16.909	0.711	39.753	42.697	1.024	0.576	3.394	173.264	1.233	32.321	149.729	<0,001	0.838	2.641	17.216	0.695	1.363	128.231	4.833	2.294	5.148	1.638	0.424	13.428	108.579	48.888	20.147	5.311	1.097	32.715	0.1	2.407	0.638	<0,001	0.1	33.114	0.571	0.063	10.047	0.026	20.588	7.873	0.061	0.164
Co	472.253	1.378	<0,001	4.516	0.253	79.988	725.793	13.331	0.408	5.662	1591.21	1.075	281.391	15.805	<0,001	0.451	4.671	9.265	0.462	0.106	833.206	14.387	2.196	1.504	0.829	1.672	3.78	839.622	3.638	13.67	4.104	0.832	37.005	13.044	7.468	0.117	<0,001	52.9	9.727	1.749	0.05	4.722	0.117	2.663	31.747	0.232	0.753
Co	475.163	2.697	4.628	4.496	0.34	76.301	578.818	12.688	0.614	5.607	1041.51	1.488	190.687	16.626	<0,001	0.453	9.446	9.392	0.609	0.772	707.223	8.089	2.531	1.807	1.451	2.191	6.272	673.692	6.25	11.246	4.206	1.031	35.389	9.573	6.757	0.154	<0,001	39.255	12.219	1.633	0.064	4.992	0.094	2.685	27.023	0.169	1.018
Co	618.608	0.677	<0,001	0.569	0.618	91.577	587.951	8.942	1.507	7.317	904.764	1.633	157.622	8.746	<0,001	0.381	1.751	10.376	0.325	0.286	998.469	14.526	2.966	3.034	<0,001	0.913	4.155	586.286	4.603	14.359	5.692	1.127	36.137	8.096	5.512	0.088	<0,001	31.807	12.086	1.619	0.083	7.183	0.102	4.482	12.021	0.311	0.984
Dr	350.602	0.375	0.1	0.287	0.748	60.867	464.337	0.505	1.471	7.518	290.865	0.85	54.624	20.73	0.1	0.174	0.154	10.533	0.135	9.763	171.721	5.085	9.997	3.233	0.684	0.132	2.761	286.159	2.778	24.402	4.066	1.788	23.647	5.572	6.271	0.02	<0,001	12.96	10.006	0.593	0.065	8.264	0.036	5.683	1.621	0.151	2.059
Dr	320.886	0.38	0.1	0.894	0.567	63.911	391.727	0.668	1.876	8.588	157.21	1.501	28.44	37.773	0.1	0.149	0.198	11.896	0.244	6.468	176.124	6.705	4.445	3.494	1.468	0.866	3.527	326.442	8.521	24.633	5.849	1.704	27.896	6.604	4.114	0.041	<0,001	15.72	13.171	0.457	0.061	9.409	0.072	5.85	1.914	0.201	2.512
Dr	383.335	0.336	0.1	0.604	0.987	93.149	523.452	0.506	0.541	17.763	288.779	1.476	54.092	38.689	0.1	0.349	0.23	11.489	0.159	5.877	415.433	5.837	7.321	2.777	0.858	0.124	3.798	311.108	4.478	17.213	8.001	1.378	27.663	9.763	5.734	0.031	<0,001	24.6	16.938	0.706	0.068	14.655	0.021	6.159	2.049	0.404	2.382
Sp	257.591	0.408	64.462	8.826	0.476	66.77	1028.45	0.867	1.126	8.906	932.4	0.566	168.8	83.62	53.238	0.212	0.829	13.651	0.622	6.321	576.886	8.538	4.45	2.915	2.027	1.843	15.687	322.305	6.947	26.645	8.283	0.888	22.327	10.017	4.437	0.093	<0,001	29.297	21.661	0.961	0.046	9.526	0.122	5.242	8.893	0.562	1.615
Sp	166.853	0.299	25.968	4.045	0.697	62.118	338.139	0.453	0.51	10.029	439.602	0.408	79.274	47.31	12.087	0.175	0.537	12.223	0.303	8.15	383.798	6.636	4.521	2.642	2.127	1.106	5.887	300.551	8.774	11.201	6.836	0.779	19.442	6.336	3.46	0.068	<0,001	19.115	14.911	0.641	0.068	9.214	0.123	2.595	6.99	0.374	1.127
Sp	262.264	0.466	9.815	0.748	1.051	60.491	582.22	0.82	2.132	18.355	737.054	2.112	133.515	53.6	16.422	0.291	0.614	19.709	0.492	11.01	614.746	9.51	8.301	4.771	2.17	1.724	8.905	278.65	13.838	25.924	10.402	1.488	25.908	12.401	5.248	0.098	<0,001	33.401	22.703	1.019	0.082	18.762	0.253	3.62	11.787	0.615	2.005
Data are presented in arbitrary units correlating with peak sizes

## Sheet: CS(Ch5A) shoot exp.2
Stage	cis-Aconitic acid (229,375)	beta-Alanine (248)	L-Asparagine (116,188)	L-Aspartic acid (232)	Cinnamic acid (338)	Citric/Isocitric acid (273)	D-Fructose (217,307)	GABA (304)	Galactaric acid (333)	Galactinol (204)	D-Galactose (319,205)	Gluconic acid (333)	D-Glucose (319,205)	L-Glutamic acid (246,247)	L-Glutamine (156,245,347)	Glyceric acid (189)	Glycine (174)	Inositol (305)	L-Isoleucine (158)	alpha-Linolenic acid (335)	Malic acid (245)	Maltose (361)	D-Mannose (319,217,160)	Palmitic acid (313,314)	L-Phenylalanine (218,192)	L-Proline (142)	5-oxo-Proline (156)	Raffinose (437)	L-Serine (218)	Sorbitol (319,205)	Stearic acid (341,117)	Succinic acid (247)	Sucrose (451)	Trehalose (191)	L-Threonic acid (292)	L-Threonine (291)	L-Tryptophan (202,203)	Turanose (361)	Unidentified (116)	Unidentified (245)	Unidentified (160)	Unidentified (234)	Unidentified (186)	Unidentified (204, 205)	Unidentified (204,191)	Unideintified (387,299,357)	Unidentified (597)
C	253.85	<0,001	<0,001	1.15	0.036	33.58	66.518	0.305	<0,001	15.803	223.028	<0,001	48.373	27.397	<0,001	0.552	1.697	12.012	0.101	<0,001	101.882	0.1	1.663	0.358	2.22	0.038	1.297	130.072	0.441	21.156	1.103	0.241	5.385	5.249	3.07	0.05	<0,001	1.798	5.373	0.214	0.022	0.097	<0,001	18.097	1.738	0.133	0.157
C	357.66	<0,001	<0,001	1.499	0.031	46.922	48.805	0.312	<0,001	12.664	168.916	<0,001	34.266	33.746	<0,001	0.62	1.606	12.928	0.078	<0,001	123.371	0.1	2.074	0.22	1.197	0.043	1.258	64.985	0.335	22.637	0.622	0.353	4.762	4.147	4.585	0.065	<0,001	1.478	3.915	0.234	0.017	0.079	<0,001	21.487	7.222	0.056	0.13
C	339.56	<0,001	<0,001	1.977	0.04	42.33	43.439	0.314	<0,001	8.464	144.779	<0,001	29.777	39.527	<0,001	0.54	1.996	14.328	0.126	<0,001	106.208	0.1	3.281	0.266	1.594	0.075	1.799	90.53	0.427	21.814	0.748	0.34	5.1	5.151	4.285	0.066	<0,001	1.251	6.093	0.252	0.044	0.18	<0,001	24.305	2.091	0.056	0.065
Co	126.369	<0,001	1.183	1.591	0.038	31.479	255.506	0.612	<0,001	20.913	355.668	<0,001	121.964	60.237	19.602	0.096	3.111	4.971	0.801	<0,001	84.431	0.23	0.1	0.168	1.301	4.522	5.257	214.882	0.897	17.846	0.561	0.311	24.893	13.644	1.155	0.127	<0,001	19.684	8.913	0.225	0.014	0.1	<0,001	<0,001	21.446	0.267	0.266
Co	221.288	<0,001	3.496	2.707	0.045	48.708	228.017	0.68	<0,001	23.584	539.811	<0,001	130.848	70.795	19.063	0.131	3.543	8.231	0.488	0.01	170.037	0.196	0.1	0.321	2.054	4.864	6.471	395.054	0.8	19.658	0.848	0.359	17.993	50.349	5.055	0.126	<0,001	17.893	10.655	0.33	0.05	0.133	0.169	<0,001	27.345	0.459	0.259
Co	101.222	<0,001	4.423	0.999	0.016	18.518	193.957	0.334	<0,001	31.555	274.887	<0,001	62.721	36.87	11.511	0.076	2.815	5.473	0.073	0.005	81.13	0.121	0.1	0.212	6.506	0.359	3.029	431.695	0.092	23.778	0.467	0.232	9.97	10.643	1.598	0.015	<0,001	13.964	15.267	0.132	0.032	0.3	0.035	<0,001	25.94	0.112	0.249
Dr	80.458	<0,001	6.715	1.538	0.025	50.075	190.246	0.424	<0,001	47.915	121.153	<0,001	25.425	22.028	5.783	0.13	2.113	6.723	0.132	0.011	82.727	0.065	2.954	0.237	1.045	0.276	2.212	236.875	0.604	41.625	0.514	0.261	4.657	3.242	5.195	0.049	<0,001	8.545	9.411	0.147	0.032	0.164	<0,001	<0,001	6.887	0.104	0.516
Dr	56.131	<0,001	5.546	1.155	0.028	39.819	185.684	0.284	<0,001	36.733	116.091	<0,001	24.166	17.062	6.593	0.109	1.298	5.364	0.151	0.014	95.758	0.065	3.361	0.278	1.033	1.12	2.347	80.27	0.536	25.845	0.693	0.206	2.696	4.298	6.528	0.05	<0,001	7.769	5.918	0.186	0.031	0.097	<0,001	<0,001	5.292	0.076	0.443
Dr	40.225	<0,001	1.486	0.881	0.017	36.138	116.3	0.176	<0,001	26.022	78.762	<0,001	16.728	12.541	1.652	0.066	0.97	4.082	0.091	<0,001	65.579	0.042	1.878	0.123	0.749	0.359	0.901	100.913	0.272	17.429	0.339	0.145	2.378	3.021	2.02	0.024	<0,001	5.835	5.185	0.118	0.015	0.045	<0,001	<0,001	4.635	0.029	0.295
Sp	90.963	<0,001	0.678	0.525	0.024	25.393	209.588	0.257	<0,001	30.067	100.873	<0,001	23.518	9.437	2.396	0.088	1.371	5.183	0.121	0.008	63.955	0.065	4.566	0.154	0.677	0.254	0.755	97.568	0.143	15.897	0.471	0.285	5.039	4.493	3.395	0.023	<0,001	8.795	3.866	0.141	0.01	0.037	<0,001	<0,001	4.707	0.03	0.34
Sp	86.258	<0,001	2.444	1.253	0.031	73.212	185.826	0.337	<0,001	30.836	191.768	<0,001	43.781	16.676	5.963	0.054	1.573	7.265	0.192	<0,001	97.724	0.006	3.032	0.138	0.9	0.545	1.696	246.89	0.383	18.632	0.475	0.265	3.369	5.221	4.413	0.046	<0,001	6.972	3.726	0.269	0.011	0.081	<0,001	<0,001	5.752	0.132	0.353
Sp	137.168	<0,001	12.821	2.768	0.039	74.557	315.254	0.453	<0,001	53.129	353.231	<0,001	78.447	34.06	12.515	0.112	2.148	11.456	0.379	0.016	186.505	0.145	4.777	0.352	1.963	1.131	3.152	178.546	0.92	47.297	0.858	0.307	4.94	7.527	5.823	0.141	<0,001	17.17	7.674	0.474	0.03	0.169	<0,001	<0,001	14.003	0.248	0.64
Data are presented in arbitrary units correlating with peak sizes

## Sheet: CS(Ch5A) shoot exp.3
Stage	cis-Aconitic acid (229,375)	beta-Alanine (248)	L-Asparagine (116,188)	L-Aspartic acid (232)	Cinnamic acid (338)	Citric/Isocitric acid (273)	D-Fructose (217,307)	GABA (304)	Galactaric acid (333)	Galactinol (204)	D-Galactose (319,205)	Gluconic acid (333)	D-Glucose (319,205)	L-Glutamic acid (246,247)	L-Glutamine (156,245,347)	Glyceric acid (189)	Glycine (174)	Inositol (305)	L-Isoleucine (158)	alpha-Linolenic acid (335)	Malic acid (245)	Maltose (361)	D-Mannose (319,217,160)	Palmitic acid (313,314)	L-Phenylalanine (218,192)	L-Proline (142)	5-oxo-Proline (156)	Raffinose (437)	L-Serine (218)	Sorbitol (319,205)	Stearic acid (341,117)	Succinic acid (247)	Sucrose (451)	Trehalose (191)	L-Threonic acid (292)	L-Threonine (291)	L-Tryptophan (202,203)	Turanose (361)	Unidentified (116)	Unidentified (245)	Unidentified (160)	Unidentified (234)	Unidentified (186)	Unidentified (204, 205)	Unidentified (204,191)	Unideintified (387,299,357)	Unidentified (597)
C	1259.67	0.017	<0,001	4.19	<0,001	62.402	58.293	0.515	1.744	16.17	67.943	12.226	14.853	69.185	<0,001	1.926	0.342	28.522	0.23	<0,001	227.105	<0,001	3.382	2.448	2.374	0.973	2.436	360.438	3.735	25.264	0.709	0.279	13.998	4.344	1.101	10.045	1.981	5.437	10.76	0.198	0.013	2.737	<0,001	<0,001	2.951	0.059	4.291
C	1480.61	0.014	<0,001	4.441	<0,001	65.223	52.822	0.397	1.425	15.376	73.726	9.422	18.032	66.925	<0,001	2.09	0.384	26.143	0.296	<0,001	486.557	<0,001	3.101	2.287	2.079	0.114	2.154	1613.84	4.147	27.863	0.726	0.256	45.633	6.348	1.106	10.805	1.093	4.533	8.643	0.287	0.253	1.723	<0,001	<0,001	3.043	0.077	4.067
C	1240.2	0.021	<0,001	5.67	<0,001	84.694	85.14	0.282	1.195	11.294	95.091	14.841	20.534	62.759	<0,001	1.829	0.327	25.028	0.281	<0,001	833.381	<0,001	4.501	2.062	3.792	0.042	2.971	231.114	3.922	22.691	0.794	0.268	41.885	3.463	1.594	10.64	1.212	2.487	8.752	0.376	0.096	2.974	<0,001	<0,001	2.582	0.092	2.002
Co	1008.49	0.013	<0,001	1.456	<0,001	58.059	88.769	0.062	1.094	19.189	204.216	18.761	37.549	37.726	<0,001	0.301	0.356	10.895	0.101	0.1	247.601	<0,001	1.599	2.397	1.542	0.03	2.977	181.721	0.455	28.211	0.782	0.306	42.112	18.79	1.359	5.801	1.196	15.071	12.707	0.3	0.037	2.819	<0,001	<0,001	0.832	0.136	2.371
Co	525.094	0.01	<0,001	1.786	<0,001	74.243	85.982	0.037	0.783	22.487	226.115	20.945	40.307	42.819	<0,001	0.244	0.456	10.854	0.099	0.1	168.409	<0,001	1.086	2.907	1.185	0.056	2.079	264.354	0.388	17.499	0.845	0.256	39.249	19.767	0.857	5.471	1.336	17.188	12.661	0.32	0.012	2.022	<0,001	<0,001	5.241	0.189	3.435
Co	911.736	0.014	<0,001	3.683	<0,001	77.419	231.125	0.147	1.236	21.122	266.652	16.726	45.639	53.319	<0,001	0.304	0.56	11.728	0.085	0.1	418.518	<0,001	2.09	2.67	1.951	0.034	4.654	316.934	0.507	29.874	0.808	0.226	43.396	10.994	2.654	7.37	2.124	23.356	14.854	0.38	0.037	2.469	<0,001	<0,001	3.5	0.248	4.492
Dr	182.794	0.005	0.1	1.837	<0,001	72.484	29.308	0.054	1.294	25.717	20.182	2.398	5.689	35.479	5.252	0.156	1.155	9.068	0.043	0.045	80.503	3.678	0.867	3.692	2.293	0.048	1.904	305.003	1.094	14.852	0.915	0.183	14.529	7.087	3.254	5.94	2.533	5.236	5.698	0.092	0.029	1.193	<0,001	<0,001	2.911	0.126	4.27
Dr	249.26	0.012	0.1	1.862	<0,001	56.103	36.749	0.171	1.02	17.353	32.824	2.183	7.52	32.273	8.481	0.197	0.404	8.329	<0,001	0.004	95.176	2.475	0.594	2.61	1.556	0.051	2.384	65.053	1.13	13.107	0.858	0.252	17.499	4.145	4.255	5.023	0.561	5.073	7.483	0.103	0.029	2.312	<0,001	<0,001	1.509	0.104	3.364
Dr	306.275	0.017	0.1	3.978	<0,001	47.551	35.369	0.102	0.761	28.205	44.211	0.777	8.58	60.982	11.062	0.276	0.754	9.278	0.049	0.005	113.512	2.123	0.743	2.639	1.6	0.047	5.268	113.207	1.75	13.681	0.921	0.247	23.373	4.06	4.418	5.613	0.647	6.628	9.121	0.124	0.034	4.439	<0,001	<0,001	1.697	0.253	3.579
Sp	573.38	0.042	2.988	7.424	<0,001	80.642	167.59	0.272	2.229	46.696	292.832	2.959	54.605	95.048	14.298	0.75	0.589	16.161	0.065	0.063	213.705	2.62	4.778	4.144	2.642	0.11	5.716	279.411	3.829	35.456	1.128	0.874	52.553	10.728	15.353	12.109	1.15	14.252	16.852	0.314	0.084	8.684	<0,001	<0,001	4.446	0.57	7.663
Sp	499.67	0.049	4.163	10.756	<0,001	80.199	108.786	0.305	2.41	46.013	116.224	3.251	23.983	139.755	15.99	1.054	2.7	13.086	0.184	0.054	302.663	2.015	2.477	3.42	4.1	0.39	12.145	312.983	14.708	24.217	1.007	0.311	53.547	8.067	10.18	17.316	1.061	13.642	20.771	0.326	0.175	5.719	<0,001	<0,001	2.564	0.71	8.795
Sp	89.3	0.033	2.437	6.492	<0,001	70.832	110.985	0.112	1.687	42.227	153.627	0.52	28.557	87.394	15.51	0.029	1.531	6.03	0.016	0.048	111.595	3.113	1.675	3.674	2.58	0.015	7.789	33.747	5.922	21.079	1.065	0.445	40.485	8.67	10.687	10.125	1.019	13.557	15.296	0.222	0.07	5.843	<0,001	<0,001	2.846	0.538	6.819
Data are presented in arbitrary units correlating with peak sizes

## Sheet: CS(Ch5A) crown exp.1
Stage	cis-Aconitic acid (229,375)	beta-Alanine (248)	L-Asparagine (116,188)	L-Aspartic acid (232)	Cinnamic acid (338)	Citric/Isocitric acid (273)	D-Fructose (217,307)	GABA (304)	Galactaric acid (333)	Galactinol (204)	D-Galactose (319,205)	Gluconic acid (333)	D-Glucose (319,205)	L-Glutamic acid (246,247)	L-Glutamine (156,245,347)	Glyceric acid (189)	Glycine (174)	Inositol (305)	L-Isoleucine (158)	alpha-Linolenic acid (335)	Malic acid (245)	Maltose (361)	D-Mannose (319,217,160)	Palmitic acid (313,314)	L-Phenylalanine (218,192)	L-Proline (142)	5-oxo-Proline (156)	Raffinose (437)	L-Serine (218)	Sorbitol (319,205)	Stearic acid (341,117)	Succinic acid (247)	Sucrose (451)	Trehalose (191)	L-Threonic acid (292)	L-Threonine (291)	L-Tryptophan (202,203)	Turanose (361)	Unidentified (116)	Unidentified (245)	Unidentified (160)	Unidentified (234)	Unidentified (186)	Unidentified (204, 205)	Unidentified (204,191)	Unideintified (387,299,357)	Unidentified (597)
C	132.742	0.123	8.132	6.909	<0,001	107.784	254.356	0.948	2.992	4.511	456.856	4.296	82.53	53.272	9.863	0.201	1.924	12.262	0.516	2.812	293.581	2.607	3.292	5.54	1.592	3.95	11.232	171.191	3.417	30.964	9.927	1.288	11.715	3.708	1.191	0.325	<0,001	2.733	26.6	1.218	0.08	18.235	<0,001	<0,001	10.79	0.784	0.073
C	167.929	0.066	2.554	2.417	<0,001	55.615	251.833	0.433	0.317	2.54	347.656	2.77	61.114	29.457	5.351	0.159	1.141	8.546	0.376	4.192	254.78	2.396	0.379	4.229	1.087	2.739	6.455	132.842	2.782	22.492	7.761	1.062	6.598	3.215	1.555	0.18	<0,001	2.772	0.244	0.989	0.075	16.949	<0,001	<0,001	22.586	0.415	0.057
C	92.442	0.1	3.19	3.534	<0,001	87.59	201.572	0.738	0.417	3.066	272.248	2.633	47.19	39.491	3.562	0.212	1.311	9.86	0.393	2.63	318.12	1.982	0.265	5.52	0.55	2.971	10.09	110.747	3.196	6.905	8.175	1.302	7.249	2.998	1.322	0.232	<0,001	2.218	0.258	1.253	0.066	13.944	<0,001	<0,001	2.516	0.446	0.029
Co	155.044	0.161	26.826	8.645	<0,001	67.329	562.558	11.396	1.587	16.603	2011.52	1.696	376.855	22.224	57.652	0.162	3.044	20.45	1.003	1.993	1093.02	30.071	0.477	3.156	11.666	14.959	29.376	234.705	2.731	8.029	13.975	0.998	24.641	23.95	4.96	0.224	<0,001	32.602	33.877	1.898	0.057	9.815	1.516	<0,001	61.686	0.678	0.16
Co	208.095	0.136	3.743	8.293	<0,001	112.558	646.846	16.011	1.246	27.548	2797.98	2.345	520.035	14.146	22.281	0.317	2.539	30.73	0.471	2.204	1555.72	43.131	0.731	4.208	1.887	9.497	14.269	406.599	1.405	7.298	18.592	1.219	31.493	36.877	4.926	0.1	<0,001	45.492	28.046	2.814	0.084	11.456	2.701	<0,001	14.579	0.761	0.188
Co	68.284	0.069	0.944	1.657	<0,001	115.674	297.721	7.21	0.539	9.029	959.466	1.053	170.396	2.439	7.673	0.306	1.293	11.572	0.306	1.161	1012.83	15.068	0.65	3.534	0.403	5.158	3.947	144.611	1.156	14.736	6.592	0.825	19.831	21.681	2.819	0.072	<0,001	15.792	0.27	1.78	0.155	6.004	0.135	<0,001	43.569	0.308	0.077
Dr	29.048	0.09	26.16	8.049	<0,001	80.652	625.668	0.755	1.053	10.818	655.107	0.648	114.327	55.021	19.682	0.126	1.197	16.484	0.593	2.232	629.638	22.795	0.711	4.2	2.688	5.81	17.193	281.582	1.739	14.256	9.947	0.558	24.986	36.83	6.681	0.144	<0,001	24.199	2.812	1.479	0.085	8.359	0.239	<0,001	23.827	0.859	0.295
Dr	24.294	0.046	11.562	5.365	<0,001	63.349	500.025	0.603	0.6	6.826	401.155	0.252	69.677	35.586	15.405	0.152	0.925	15.275	0.46	1.967	424.809	17.687	0.547	4.098	1.925	5.449	14.564	26.122	1.771	7.568	7.856	0.314	15.45	26.181	7.287	0.124	<0,001	20.784	2.048	0.973	0.065	5.342	0.064	<0,001	8.821	0.459	0.042
Dr	32.327	0.119	14.186	6.497	<0,001	63.946	899.384	1.24	1.149	10.946	1006.61	0.491	176.157	49.15	23.431	0.153	1.991	17.736	0.47	1.733	731.614	28.543	0.432	3.317	3.38	3.197	12.097	183.321	1.303	13.656	8.099	0.491	15.987	34.876	7.932	0.087	<0,001	34.763	3.385	1.646	0.057	6.512	0.126	<0,001	10.31	0.602	0.167
Sp	48.1	0.156	50.839	11.751	<0,001	73.266	1411.65	1.356	2.069	2.735	912.212	0.524	160.121	56.679	32.924	0.224	2.383	16.738	0.712	3.219	721.865	22.954	1.465	4.354	2.209	6.149	18.868	131.879	1.822	14.265	8.529	0.545	19.228	20.472	11.468	0.139	<0,001	27.136	3.756	1.846	0.108	6.691	0.329	<0,001	25.931	0.674	0.298
Sp	27.121	0.065	8.921	0.979	<0,001	56.677	1286.36	0.422	0.961	1.267	715.875	0.471	133.255	24.032	7.278	0.156	0.706	16.693	0.622	3.871	595.78	23.411	0.958	4.051	1.215	3.751	8.082	291.448	0.841	10.601	6.177	0.576	16.401	19.872	9.058	0.074	<0,001	26.581	2.31	1.25	0.07	10.05	0.208	<0,001	16.036	0.385	0.112
Sp	32.204	0.1	40.166	10.928	<0,001	75.475	1387.57	0.908	2.058	2.478	865.33	1.014	156.237	52.84	71.487	0.173	1.494	28.278	0.928	4.521	992.53	31.699	1.055	6.208	1.919	5.22	25.388	256.349	1.422	15.492	15.928	0.643	19.367	28.28	13.733	0.139	<0,001	36.063	3.388	2.063	0.071	10.303	0.191	<0,001	16.345	0.711	0.212
Data are presented in arbitrary units correlating with peak sizes

## Sheet: CS(Ch5A) crown exp.2
Stage	cis-Aconitic acid (229,375)	beta-Alanine (248)	L-Asparagine (116,188)	L-Aspartic acid (232)	Cinnamic acid (338)	Citric/Isocitric acid (273)	D-Fructose (217,307)	GABA (304)	Galactaric acid (333)	Galactinol (204)	D-Galactose (319,205)	Gluconic acid (333)	D-Glucose (319,205)	L-Glutamic acid (246,247)	L-Glutamine (156,245,347)	Glyceric acid (189)	Glycine (174)	Inositol (305)	L-Isoleucine (158)	alpha-Linolenic acid (335)	Malic acid (245)	Maltose (361)	D-Mannose (319,217,160)	Palmitic acid (313,314)	L-Phenylalanine (218,192)	L-Proline (142)	5-oxo-Proline (156)	Raffinose (437)	L-Serine (218)	Sorbitol (319,205)	Stearic acid (341,117)	Succinic acid (247)	Sucrose (451)	Trehalose (191)	L-Threonic acid (292)	L-Threonine (291)	L-Tryptophan (202,203)	Turanose (361)	Unidentified (116)	Unidentified (245)	Unidentified (160)	Unidentified (234)	Unidentified (186)	Unidentified (204, 205)	Unidentified (204,191)	Unideintified (387,299,357)	Unidentified (597)
C	33.814	0.015	<0,001	0.611	0.016	38.395	92.699	0.305	<0,001	0.516	140.826	<0,001	29.935	7.524	<0,001	0.15	0.764	2.991	0.041	<0,001	106.127	0.007	0.63	0.141	0.378	0.036	0.678	6.781	0.146	6.668	0.437	0.141	0.682	0.719	3.07	0.02	<0,001	1.813	2.197	0.274	0.022	0.02	<0,001	4.367	7.187	0.133	0.055
C	71.798	0.017	<0,001	1.078	0.013	73.642	176.16	0.228	<0,001	0.828	193.206	<0,001	44.552	13.694	3.787	0.191	1.023	6.341	0.082	<0,001	124.014	0.028	0.695	0.155	0.637	0.052	0.937	4.834	0.212	7.712	0.507	0.26	0.988	4.563	1.893	0.036	<0,001	3.807	3.62	0.281	0.013	0.044	<0,001	8.763	13.762	0.228	0.046
C	68.024	0.017	<0,001	0.896	0.006	28.764	170.883	0.104	<0,001	0.647	201.155	<0,001	46.397	9.402	1.874	0.129	0.519	3.363	0.039	<0,001	90.245	0.024	0.806	0.149	0.483	0.019	0.607	3.674	0.136	6.241	0.435	0.176	0.604	2.9	2.099	0.013	<0,001	2.882	3.353	0.238	0.009	0.027	<0,001	6.156	8.833	0.127	0.026
Co	150.233	0.092	7.229	7.22	0.024	178.517	328.212	1.149	<0,001	4.178	1338.31	<0,001	261.594	76.357	35.222	0.116	4.945	13.528	0.468	<0,001	588.651	0.157	1.244	0.462	1.261	23.567	10.932	318.861	2.496	35.661	1.054	0.334	10.833	17.156	4.859	0.164	0.459	19.353	9.803	1.084	0.035	0.396	0.123	2.191	28.404	0.734	0.294
Co	236.171	0.044	3.88	4.609	0.019	136.415	260.125	0.789	<0,001	3.019	911.329	<0,001	161.817	51.943	19.734	0.089	3.62	9.836	0.388	<0,001	512.808	0.145	2.363	0.453	0.918	11.954	6.209	421.373	1.522	42.043	0.968	0.316	8.304	14.258	5.68	0.11	1.208	16.888	10.145	0.901	0.047	0.167	0.171	4.065	17.861	0.58	0.25
Co	10.739	0.013	1.917	1.048	<0,001	36.191	50.303	0.151	<0,001	0.828	173.401	<0,001	38.485	12.406	10.135	0.011	0.788	2.575	0.081	<0,001	64.069	0.029	0.79	0.113	0.413	1.467	1.776	104.452	0.26	5.187	0.349	0.039	1.48	5.856	0.285	0.028	<0,001	3.835	2.408	0.187	0.014	0.057	<0,001	<0,001	5.114	0.083	0.048
Dr	65.823	0.065	54.221	6.439	0.014	94.809	1168.03	1.221	<0,001	3.575	1152.57	1.216	214.395	65.41	34.704	0.105	5.009	19.492	0.751	0.011	652.668	0.222	1.206	0.489	2.705	10.165	9.672	381.694	2.979	30.057	1.058	0.551	10.974	41.058	7.846	0.219	<0,001	28.706	12.416	1.353	0.051	0.441	0.114	<0,001	10.893	0.656	0.359
Dr	93.434	0.043	110.089	8.754	0.036	189.343	1852.01	1.923	<0,001	4.244	1504.06	1.116	321.898	104.658	74.486	0.114	8.229	21.167	1.665	0.006	811.383	0.296	1.068	0.505	5.257	19.805	12.611	522.261	5.699	51.139	1.135	0.791	15.701	34.607	9.792	0.439	<0,001	43.336	34.43	1.769	0.024	0.349	0.07	<0,001	56.214	0.997	0.723
Dr	64.247	0.074	87.673	6.994	0.022	77.577	925.694	1.173	<0,001	3.684	1426.74	1.792	282.75	66.666	53.912	0.1	5.015	17.575	0.968	0.009	705.584	0.277	1.367	0.493	3.934	13.526	13.172	428.663	3.969	37.028	0.969	0.605	10.895	41.388	9.231	0.262	<0,001	34.435	16.776	1.651	0.035	0.342	0.172	<0,001	16.049	0.71	0.386
Sp	85.812	0.039	9.328	4.137	0.024	86.125	1348.82	0.837	<0,001	3.726	1187.53	1.268	221.445	46.277	19.311	0.115	3.813	24.341	0.385	<0,001	769.628	0.273	4.031	0.422	1.784	3.456	4.84	365.761	1.388	52.452	0.911	0.522	14.288	46.897	9.467	0.097	0.383	34.095	11.981	1.405	0.038	0.266	0.058	6.195	12.795	0.482	0.384
Sp	94.177	0.056	7.359	5.984	0.026	109.402	2011.91	1.03	<0,001	4.259	1381.61	0.639	264.125	60.299	23.811	0.158	4.388	27.872	0.733	0.011	751	0.288	4.399	0.52	2.908	4.638	6.337	440.888	1.514	43.771	1.2	0.522	14.605	43.684	13.13	0.233	2.918	34.398	13.286	1.44	0.035	0.231	0.091	9.245	11.737	0.634	0.459
Sp	76.463	0.047	15.829	5.178	0.026	105.397	1158.8	1.315	<0,001	4.436	952.023	0.911	269.229	50.806	25.261	0.143	5.301	30.775	0.902	0.008	633.476	0.249	2.513	0.502	3.089	5.985	6.091	472.192	1.855	30.618	1.207	0.571	15.192	37.663	8.705	0.291	2.219	29.592	10.377	1.3	0.043	0.349	0.103	4.458	10.389	0.707	0.425
Data are presented in arbitrary units correlating with peak sizes

## Sheet: CS(Ch5A) crown exp.3
Stage	cis-Aconitic acid (229,375)	beta-Alanine (248)	L-Asparagine (116,188)	L-Aspartic acid (232)	Cinnamic acid (338)	Citric/Isocitric acid (273)	D-Fructose (217,307)	GABA (304)	Galactaric acid (333)	Galactinol (204)	D-Galactose (319,205)	Gluconic acid (333)	D-Glucose (319,205)	L-Glutamic acid (246,247)	L-Glutamine (156,245,347)	Glyceric acid (189)	Glycine (174)	Inositol (305)	L-Isoleucine (158)	alpha-Linolenic acid (335)	Malic acid (245)	Maltose (361)	D-Mannose (319,217,160)	Palmitic acid (313,314)	L-Phenylalanine (218,192)	L-Proline (142)	5-oxo-Proline (156)	Raffinose (437)	L-Serine (218)	Sorbitol (319,205)	Stearic acid (341,117)	Succinic acid (247)	Sucrose (451)	Trehalose (191)	L-Threonic acid (292)	L-Threonine (291)	L-Tryptophan (202,203)	Turanose (361)	Unidentified (116)	Unidentified (245)	Unidentified (160)	Unidentified (234)	Unidentified (186)	Unidentified (204, 205)	Unidentified (204,191)	Unideintified (387,299,357)	Unidentified (597)
C	107.688	0.055	13.997	10.673	<0,001	107.947	283.293	0.283	<0,001	4.907	702.039	<0,001	106.904	76.717	29.795	0.46	0.773	21.024	0.507	<0,001	1326.62	<0,001	25.693	2.05	3.064	0.206	6.847	82.129	4.15	15.259	0.61	0.388	24.443	7.163	3.839	15.051	1.196	8.483	19.156	6.555	0.053	3.992	<0,001	4.667	33.026	0.473	6.186
C	61.31	0.063	7.627	7.892	<0,001	99.775	203.286	0.3	<0,001	5.509	494.51	<0,001	77.96	60.376	18.842	0.474	0.759	20.613	0.491	<0,001	1038.03	<0,001	13.953	2.13	3.411	0.618	5.594	184.386	3.085	13.141	0.746	0.307	20.488	9.856	3.968	12.371	0.758	6.153	9.748	13.274	0.155	3.863	<0,001	7.441	13.97	0.347	4.65
C	87.359	0.065	7.029	6.629	<0,001	57.211	213.879	0.167	<0,001	6.21	469.735	<0,001	75.318	48.46	25.423	0.339	0.715	17.716	0.211	<0,001	1018.93	<0,001	2.36	2.129	3.681	0.564	7.05	114.827	2.281	11.59	0.812	0.406	15.642	8.97	5.432	9.815	9.201	7.778	12.363	9.132	0.015	5.024	<0,001	5.476	17.24	0.347	3.645
Co	46.993	0.056	7.107	8.676	<0,001	89.1	172.822	1.111	0.77	7.387	211.345	<0,001	36.973	75.137	18.773	0.148	1.043	12.994	0.764	<0,001	887.107	0.966	<0,001	1.632	10.611	1.817	11.168	373.689	3.138	15.528	0.631	0.304	24.643	11.224	4.516	13.471	1.368	6.8	16.487	0.809	0.019	2.748	0.018	1.947	9.597	0.727	11.236
Co	106.435	0.101	11.072	10.144	<0,001	175.859	212.815	0.146	1.039	10.247	617.422	<0,001	94.764	79.328	28.118	0.148	1.115	18.864	0.507	<0,001	1495.13	2.516	0.269	2.698	5.338	2.202	7.066	133.589	3.046	49.619	1.014	0.31	31.95	28.143	6.654	13.791	2.494	16.733	9.342	0.951	0.093	6.318	0.078	5.806	2.964	1.352	5.459
Co	58.81	0.155	44.118	15.53	<0,001	135.83	280.059	0.637	0.983	15.387	475.944	<0,001	75.383	121.845	48.399	0.397	3.349	11.817	0.824	<0,001	1201.97	2.725	0.319	2.725	12.768	8.326	20.181	162.856	9.172	19.074	0.937	0.479	27.657	9.977	6.654	20.142	3.185	7.484	14.979	1.272	0.079	6.266	0.347	1.849	26.913	1.115	6.198
Dr	28.332	0.1	30.934	14.406	<0,001	130.846	507.996	1.066	1.368	13.671	373.807	<0,001	63.362	100.927	65.96	0.218	1.379	27.305	0.677	0.008	1277.68	2.31	0.278	3.965	7.402	4.706	34.517	274.805	3.52	17.499	1.088	0.396	42.983	32.178	7.386	20.87	3.361	14.879	24.112	1.562	0.056	8.728	0.231	2.191	4.76	1.033	10.966
Dr	9.603	0.092	18.795	8.455	<0,001	123.52	606.173	0.963	1.023	16.138	106.712	<0,001	20.098	75.767	49.797	0.089	1.24	12.473	0.334	0.004	594.413	1.473	0.436	4.163	12.184	1.653	37.651	220.004	3.974	13.931	1.06	0.231	23.252	16.512	3.037	16.244	2.056	9.577	15.979	0.877	0.064	6.344	0.098	0.626	5.077	0.851	7.744
Dr	8.382	0.104	36.993	14.186	<0,001	132.305	510.76	1.807	1.188	9.971	474.612	<0,001	78.016	111.274	130.566	0.072	1.825	14.835	0.624	0.003	1366.57	1.62	0.306	3.478	14.095	2.797	55.228	182.588	6.321	14.816	1.057	0.34	35.249	31.168	3.724	23.597	5.094	13.699	19.62	1.583	0.052	7.802	0.163	2.655	11.983	1.07	7.851
Sp	18.957	0.055	37.276	10.272	<0,001	93.343	399.797	0.857	1.179	6.59	246.243	<0,001	42.626	89.58	54.418	0.085	1.266	21.095	0.469	<0,001	1084.03	2.219	<0,001	3.496	8.049	5.965	27.808	847.034	4.311	8.241	0.93	0.351	28.478	30.013	5.038	17.746	1.025	12.692	11.627	1.029	0.032	3.524	0.102	<0,001	4.191	1.057	27.873
Sp	18.394	0.134	153.935	16.529	<0,001	143.147	646.967	1.055	1.464	11.195	564.61	<0,001	88.678	150.454	109.74	0.139	2.366	19.975	0.703	<0,001	1569.08	2.666	0.501	3.693	11.013	7.661	69.488	265.766	11.042	19.559	1.096	0.427	29.65	34.584	4.723	30.71	0.677	17.319	18.185	1.754	0.073	9.962	0.477	<0,001	1.047	1.691	9.508
Sp	22.08	0.103	88.522	18.998	<0,001	132.056	500.605	0.575	1.887	12.267	343.144	<0,001	59.298	121.17	93.906	0.259	1.792	23.804	0.435	<0,001	1269.54	1.878	0.411	3.393	10.306	4.168	51.364	249.724	4.719	16.665	1.11	0.359	27.517	29.41	9.5	21.187	1.783	13.714	15.569	1.839	0.056	10.914	0.295	<0,001	11.03	1.262	10.86
Data are presented in arbitrary units correlating with peak sizes
