# Supplementary material for: Pleiotropic effect of chromosome 5A and the mvp mutation on the metabolite profile during cold acclimation and the vegetative/generative transition in wheat
Source: BMC Plant Biol. 2015 Feb 19;15:57. doi: 10.1186/s12870-014-0363-7 (PMC4349458; doi:10.1186/s12870-014-0363-7)
Supplement: Additional file 6: — Metabolites that were detected in the CS(Tsp5A). [file 12870_2014_363_MOESM6_ESM.xlsx]

## Sheet: CS(Ts5A) shoot exp.1
Stage	cis-Aconitic acid (229,375)	beta-Alanine (248)	L-Asparagine (116,188)	L-Aspartic acid (232)	Cinnamic acid (338)	Citric/Isocitric acid (273)	D-Fructose (217,307)	GABA (304)	Galactaric acid (333)	Galactinol (204)	D-Galactose (319,205)	Gluconic acid (333)	D-Glucose (319,205)	L-Glutamic acid (246,247)	L-Glutamine (156,245,347)	Glyceric acid (189)	Glycine (174)	Inositol (305)	L-Isoleucine (158)	alpha-Linolenic acid (335)	Malic acid (245)	Maltose (361)	D-Mannose (319,217,160)	Palmitic acid (313,314)	L-Phenylalanine (218,192)	L-Proline (142)	5-oxo-Proline (156)	Raffinose (437)	L-Serine (218)	Sorbitol (319,205)	Stearic acid (341,117)	Succinic acid (247)	Sucrose (451)	Trehalose (191)	L-Threonic acid (292)	L-Threonine (291)	L-Tryptophan (202,203)	Turanose (361)	Unidentified (116)	Unidentified (245)	Unidentified (160)	Unidentified (234)	Unidentified (186)	Unidentified (204, 205)	Unidentified (204,191)	Unideintified (387,299,357)	Unidentified (597)
C	516.341	0.204	<0,001	1.775	0.593	90.342	44.932	0.494	0.38	1.015	348.956	0.546	60.74	73.402	<0,001	0.251	0.22	11.891	0.397	2.026	86.66	2.094	1.611	3.902	0.888	0.282	4.24	20.286	6.95	14.307	5.285	0.754	8.339	0.818	2.76	0.104	<0,001	<0,001	16.434	2.877	0.056	16.879	0.01	15.981	1.509	0.081	0.04
C	454.842	0.218	<0,001	1.217	0.883	39.959	63.934	0.45	<0,001	3.462	357.96	0.999	63.874	28.896	<0,001	0.217	0.15	13.249	0.625	0.862	94.394	3.773	2.202	6.547	0.874	0.331	7.126	57.398	13.905	19.859	8.465	0.947	7.2249	0.763	2.644	0.145	<0,001	<0,001	19.265	0.42	0.081	24.298	0.009	13.541	3.851	0.29	0.104
C	406.589	0.229	<0,001	4.439	0.585	36.652	52.847	0.49	<0,001	2.152	220.487	0.511	39.009	55.633	<0,001	0.307	0.128	12.843	0.857	1.058	79.281	3.436	1.744	5.635	0.954	0.435	10.233	43.215	21.938	10.655	7.438	0.927	10.7076	<0,001	1.815	0.243	<0,001	<0,001	17.302	0.404	0.079	17.475	0.011	17.538	2.242	0.181	0.115
Co	312.673	0.261	5.787	18.538	0.544	77.108	198.498	1.515	1.02	3.333	638.967	0.591	110.819	140.707	193.548	0.247	99.745	7.188	1.105	1.236	426.984	4.425	0.866	1.555	2.317	5.446	47.694	437.019	21.794	18.877	4.359	1.663	25.1626	3.936	3.639	0.324	<0,001	13.963	45.937	0.905	0.053	1.215	0.357	1.821	39.954	0.562	0.513
Co	365.538	0.2	3.84	15.832	0.663	96.583	336.633	1.929	0.512	4.93	589.409	0.948	106.064	157.546	107.646	0.351	72.675	8.012	1.2	2.098	497.645	5.695	1.343	2.194	3.81	3.4	29.422	513.927	17.682	16.519	4.906	1.644	27.2397	5.542	3.509	0.304	<0,001	20.195	41.461	1.072	0.048	12.202	0.177	2.111	16.107	0.702	0.579
Co	378.129	0.238	3.502	8.421	3.56	67.376	550.504	2.416	1.138	4.917	799.462	2.4	145.154	175.552	107.868	0.642	99.7	12.836	1.119	9.787	536.108	13.763	1.887	9.132	2.428	4.041	33.271	483.453	23.55	17.53	7.096	2.268	33.0437	14.574	6.078	0.35	<0,001	46.699	50.985	0.943	0.063	17.417	0.084	5.953	20.216	1.051	0.819
Dr	437.376	1.092	21.494	3.38	1.388	125.675	1037.58	1.497	2.283	8.166	951.334	2.166	170.519	110.84	3.499	0.192	3.245	19.484	0.407	5.397	343.8	6.054	6.056	4.01	2.365	0.479	10.324	601.386	11.175	25.295	7.058	1.223	28.324	21.088	4.13	0.096	<0,001	54.248	26.546	1.096	0.055	13.606	0.05	3.477	10.975	0.361	1.721
Dr	398.284	2.042	20.683	8.386	0.508	148.523	311.511	0.699	0.686	6.604	478.821	1.473	83.908	104.925	28.953	0.145	6.746	10.739	0.349	11.336	392.09	3.749	1.639	3.99	2.024	1.37	14.411	169.954	12.275	26.745	8.259	1.16	18.401	6.367	4.325	0.108	<0,001	15.953	29.326	0.758	0.092	16.304	0.16	2.412	16.981	0.588	0.871
Dr	583.048	2.159	11.493	3.006	5.556	144.143	746.53	2.041	2.365	12.595	746.869	1.44	140.98	134.678	11.208	0.434	6.78	19.974	0.518	3.618	359.922	7.396	9.44	4.594	1.992	0.38	9.304	717.58	11.365	25.278	8.3	1.954	3.168	9.696	8.901	0.138	<0,001	31.238	42.904	1.023	0.077	18.44	0.035	6.267	19.543	0.869	2.085
Sp	451.497	0.802	69.75	12.605	6.02	134.641	2284.25	18.585	1.87	18.768	153.494	1.232	289.249	6.796	8.092	1.097	1.896	31.252	0.8	1.882	340.496	8.731	40.784	2.818	5.789	1.346	13.569	520.161	12.771	14.811	6.415	1.532	17.101	14.518	12.789	0.222	<0,001	47.496	28.859	1.604	0.059	9.952	0.142	2.135	38.477	0.073	6.127
Sp	256.373	0.698	80.183	13.324	3.325	93.899	1410.22	13.852	0.8	9.14	1164.3	0.717	210.17	4.506	24.239	0.607	1.996	17.528	0.71	1.789	447.05	5.48	19.828	2.945	2.897	1.892	14.103	357.766	11.61	10.614	5.147	0.95	9.023	8.365	6.922	0.122	<0,001	25.87	22.719	1.609	0.042	7.374	0.128	2.162	12.637	0.077	2.557
Sp	339.663	0.782	95.722	8.987	6.521	100.422	1671.21	13.69	2.03	13.488	1166.53	0.627	214.676	6.56	52.558	0.58	2.175	28.712	1.279	5.806	369.525	8.338	25.514	6.538	4.588	5.167	14.011	522.912	24.333	28.107	11.759	1.353	10.296	8.994	9.165	0.344	<0,001	29.238	26.711	1.31	0.076	18.497	0.068	1.542	39.815	0.086	3.983
Data are presented in arbitrary units correlating with peak sizes

## Sheet: CS(Ts5A) shoot exp.2
Stage	cis-Aconitic acid (229,375)	beta-Alanine (248)	L-Asparagine (116,188)	L-Aspartic acid (232)	Cinnamic acid (338)	Citric/Isocitric acid (273)	D-Fructose (217,307)	GABA (304)	Galactaric acid (333)	Galactinol (204)	D-Galactose (319,205)	Gluconic acid (333)	D-Glucose (319,205)	L-Glutamic acid (246,247)	L-Glutamine (156,245,347)	Glyceric acid (189)	Glycine (174)	Inositol (305)	L-Isoleucine (158)	alpha-Linolenic acid (335)	Malic acid (245)	Maltose (361)	D-Mannose (319,217,160)	Palmitic acid (313,314)	L-Phenylalanine (218,192)	L-Proline (142)	5-oxo-Proline (156)	Raffinose (437)	L-Serine (218)	Sorbitol (319,205)	Stearic acid (341,117)	Succinic acid (247)	Sucrose (451)	Trehalose (191)	L-Threonic acid (292)	L-Threonine (291)	L-Tryptophan (202,203)	Turanose (361)	Unidentified (116)	Unidentified (245)	Unidentified (160)	Unidentified (234)	Unidentified (186)	Unidentified (204, 205)	Unidentified (204,191)	Unideintified (387,299,357)	Unidentified (597)
C	103.611	0.004	<0,001	2.024	0.057	36.288	388.013	0.401	0.337	13.181	461.739	5.032	89.118	42.618	<0,001	0.636	1.976	22.038	0.207	<0,001	77.611	<0,001	4.329	0.329	1.537	0.091	2.059	253.76	0.511	25.512	0.755	0.273	19.778	8.898	2.04	0.061	<0,001	3.879	3.556	0.203	0.034	0.086	<0,001	10.712	29.241	0.058	0.123
C	246.946	0.009	<0,001	2.139	0.055	36.43	73.347	0.344	0.128	13.93	204.822	1.97	42.146	40.068	<0,001	0.488	1.805	15.312	0.121	<0,001	91.432	<0,001	2.414	0.251	1.047	0.054	1.459	315.454	0.498	22.763	0.666	0.286	11.262	4.735	4.664	0.061	<0,001	1.498	4.159	0.186	0.019	0.063	<0,001	23.279	3.003	0.137	0.133
C	264.089	0.007	<0,001	3.415	0.056	78.473	72.96	0.412	0.241	14.869	146.415	2.471	29.237	64.138	<0,001	0.478	2.321	24.248	0.256	<0,001	207.584	<0,001	3.138	0.37	1.628	0.123	3.009	324.922	0.376	34.081	1.078	0.484	14.051	8.766	5.409	0.075	<0,001	1.563	4.594	0.334	0.035	0.175	<0,001	24.689	4.201	0.104	0.15
Co	184.138	0.017	1.859	2.383	0.118	41.055	441.383	1.024	0.157	45.09	531.172	5.553	101.442	50.161	9.744	0.178	4.351	11.227	0.2	<0,001	95.433	0.235	0.802	0.395	1.478	0.177	4.381	413.362	0.925	26.094	0.935	0.356	11.06	26.338	3.565	0.083	<0,001	24.128	6.067	0.247	0.05	0.121	<0,001	<0,001	<0,001	0.432	0.498
Co	72.162	0.017	3.078	1.376	0.08	25.051	519.933	1.014	0.291	31.318	376.648	5.866	82.823	48.112	10.129	0.134	4.536	8.773	0.262	<0,001	71.075	0.27	1.66	0.262	1.894	0.937	3.645	462.632	1.019	29.572	0.898	0.243	16.61	7.346	2.012	0.097	<0,001	24.658	7.741	0.176	0.032	0.065	<0,001	<0,001	<0,001	0.507	0.342
Co	54.047	0.025	2.099	1.817	0.104	25.293	572.232	0.826	0.354	38.083	340.58	3.974	74.473	41.932	6.974	0.114	3.639	8.845	0.151	<0,001	68.529	0.305	1.894	0.273	1.882	0.526	2.358	314.918	0.849	35.825	0.754	0.195	12.795	8.825	1.573	0.07	<0,001	29.601	8.119	0.173	0.026	0.085	<0,001	<0,001	<0,001	0.247	0.468
Dr	253.455	0.024	13.816	5.318	0.107	55.261	445.415	1.565	0.489	93.307	253.76	15.752	51.569	66.132	27.513	0.118	6.531	25.065	0.411	0.012	128.172	0.25	7.007	0.415	2.297	5.096	8.041	257.155	3.599	48.861	0.859	0.539	10.809	6.674	7.212	0.198	0.661	28.381	15.185	0.298	0.046	0.427	<0,001	3.645	4.181	0.218	1.171
Dr	166.174	0.024	16.853	5.641	0.136	79.127	360.943	1.18	0.506	65.847	270.825	13.895	51.808	65.19	42.589	0.086	5.056	15.537	0.27	0.012	245.204	0.202	3.889	0.419	2.124	2.25	11.973	237.712	2.215	50.576	1.07	0.446	5.985	6.24	6.192	0.125	0.501	23.49	22.478	0.401	0.057	0.176	<0,001	1.259	7.031	0.211	0.77
Dr	170.269	0.027	14.059	4.453	0.075	67.194	260.191	0.745	0.248	56.153	147.146	7.541	29.145	40.07	23.128	0.081	3.036	14.343	0.237	0.009	139.78	0.105	2.51	0.403	1.762	2.305	7.469	235.846	1.866	24.783	0.988	0.404	5.416	4.448	7.424	0.126	1.338	14.375	12.01	0.355	0.084	0.152	<0,001	1.432	6.532	0.193	0.633
Sp	190.117	0.007	10.875	4.638	0.096	42.412	422.118	0.867	0.331	81.735	196.352	10.632	39.511	41.494	15.24	0.087	3.819	16.225	0.156	0.054	104.548	0.118	4.758	0.623	1.431	0.406	5.528	512.099	0.967	33.085	1.464	0.418	5.409	8.239	8.232	0.059	<0,001	14.75	11.581	0.259	0.066	0.139	<0,001	<0,001	10.666	0.172	0.89
Sp	97.194	<0,001	5.217	2.659	0.053	29.522	256.924	0.567	0.245	43.739	109.325	3.366	22.345	23.95	28.799	0.057	2.539	7.97	0.129	0.006	58.661	0.09	3.263	0.241	1.626	0.194	3.199	252.616	0.682	24.481	0.641	0.327	1.972	3.898	2.88	0.033	<0,001	12.289	8.51	0.157	0.024	0.055	<0,001	<0,001	7.759	0.067	0.422
Sp	86.142	0.022	15.757	5.186	0.121	33.527	1369.26	1.36	0.586	88.657	342.201	17.867	67.819	61.894	<0,001	0.128	5.467	21.193	0.177	0.006	82.955	0.218	9.375	0.416	2.358	0.794	14.768	262.05	1.906	58.64	0.998	0.398	7.657	5.528	5.578	0.103	<0,001	23.217	16.125	0.222	0.046	0.168	<0,001	<0,001	7.922	0.212	1.077
Data are presented in arbitrary units correlating with peak sizes

## Sheet: CS(Ts5A) shoot exp.3
Stage	cis-Aconitic acid (229,375)	beta-Alanine (248)	L-Asparagine (116,188)	L-Aspartic acid (232)	Cinnamic acid (338)	Citric/Isocitric acid (273)	D-Fructose (217,307)	GABA (304)	Galactaric acid (333)	Galactinol (204)	D-Galactose (319,205)	Gluconic acid (333)	D-Glucose (319,205)	L-Glutamic acid (246,247)	L-Glutamine (156,245,347)	Glyceric acid (189)	Glycine (174)	Inositol (305)	L-Isoleucine (158)	alpha-Linolenic acid (335)	Malic acid (245)	Maltose (361)	D-Mannose (319,217,160)	Palmitic acid (313,314)	L-Phenylalanine (218,192)	L-Proline (142)	5-oxo-Proline (156)	Raffinose (437)	L-Serine (218)	Sorbitol (319,205)	Stearic acid (341,117)	Succinic acid (247)	Sucrose (451)	Trehalose (191)	L-Threonic acid (292)	L-Threonine (291)	L-Tryptophan (202,203)	Turanose (361)	Unidentified (116)	Unidentified (245)	Unidentified (160)	Unidentified (234)	Unidentified (186)	Unidentified (204, 205)	Unidentified (204,191)	Unideintified (387,299,357)	Unidentified (597)
C	1177.71	0.042	<0,001	12.184	<0,001	36.084	16.485	0.136	<0,001	5.23	272.713	<0,001	48.324	89.929	<0,001	0.752	0.099	14.994	0.054	<0,001	283.149	1.056	1.82	2.403	1.677	0.045	7.619	18.276	1.398	12.053	0.665	0.211	15.07	1.932	1.623	0.822	<0,001	<0,001	30.871	0.312	<0,001	<0,001	<0,001	<0,001	<0,001	0.16	<0,001
C	287.608	0.026	<0,001	12.848	<0,001	20.156	5.556	0.077	<0,001	3.785	6.834	<0,001	2.201	66.328	<0,001	0.511	0.114	10.977	0.063	<0,001	91.102	0.63	0.873	2.63	1.074	0.024	13.488	15.654	<0,001	7.633	0.63	0.148	12.056	1.874	0.968	0.56	<0,001	<0,001	29.442	0.2	<0,001	<0,001	<0,001	<0,001	<0,001	0.081	<0,001
C	831.171	0.047	<0,001	10.302	<0,001	27.612	13.076	0.103	<0,001	3.452	45.008	<0,001	9.946	78.092	<0,001	0.565	0.135	9.616	0.05	<0,001	170.293	0.776	1.289	2.358	1.339	0.023	9.129	17.124	6.345	11.745	0.667	0.173	11.046	0.645	1.18	0.915	<0,001	<0,001	29.77	0.232	<0,001	<0,001	<0,001	<0,001	<0,001	0.13	<0,001
Co	386.338	0.038	<0,001	7.738	<0,001	51.17	177.753	0.122	0.52	<0,001	442.881	<0,001	74.587	85.417	8.333	0.593	4.5	5.267	0.209	<0,001	424.458	10.546	18.66	1.334	1.038	6.251	4.191	267.432	44.82	28.566	0.34	0.233	36.431	36.409	1.612	1.024	<0,001	10.546	4.677	0.711	<0,001	1.562	0.015	<0,001	27.405	0.137	<0,001
Co	702.261	0.03	<0,001	7.766	<0,001	64.183	388.863	0.059	0.698	3.564	567.618	<0,001	93.012	105.345	10.617	0.771	6.33	7.353	0.127	<0,001	642.883	20.201	32.518	1.866	1.751	0.683	4.567	173.487	22.469	24.144	0.599	0.282	47.414	8.136	2.248	1.243	<0,001	20.201	10.893	0.811	<0,001	5.154	0.018	<0,001	41.266	0.272	5.083
Co	526.129	0.041	<0,001	10.258	<0,001	73.186	173.848	0.066	0.525	8.005	395.383	<0,001	65.885	87.648	19.973	0.592	10.751	5.828	0.15	<0,001	539.99	11.148	26.425	1.813	2.332	1.63	8.203	652.117	28.547	36.193	0.572	0.262	35.084	41.049	2.146	1.487	<0,001	11.148	15.845	0.731	<0,001	7.489	0.067	<0,001	36.637	0.204	8.267
Dr	823.736	0.03	1.918	8.171	<0,001	90.707	81.148	0.221	<0,001	20.611	112.698	<0,001	22.455	70.388	12.862	0.603	1.214	9.138	0.283	<0,001	440.207	11.246	<0,001	1.993	2.202	0.553	5.653	282.522	44.057	15.841	0.615	0.189	36.817	5.556	1.537	0.888	0.67	11.246	5.759	0.377	<0,001	1.025	<0,001	<0,001	3.797	0.19	20.782
Dr	854.936	0.056	16.323	14.588	<0,001	65.935	761.768	0.201	<0,001	7.447	540.304	<0,001	90.738	154.575	38.986	0.715	2.723	10.557	0.298	<0,001	262.236	32.348	<0,001	1.89	3.542	2.196	19.968	341.955	134.834	27.211	0.538	0.175	45.602	4.89	1.91	2.111	1.304	32.348	29.436	0.307	<0,001	5.787	<0,001	<0,001	27.902	0.216	26.974
Dr	756.652	0.017	<0,001	5.445	<0,001	108.717	96.004	0.194	<0,001	24.942	177.793	<0,001	43.221	66.829	10.953	0.728	0.501	10.214	0.064	<0,001	562.783	10.917	<0,001	1.989	2.35	0.035	5.155	533.119	21.205	19.427	0.517	0.246	48.089	5.674	1.897	0.867	0.451	10.917	8.1	0.342	<0,001	3.126	<0,001	<0,001	7.179	0.217	26.927
Sp	386.185	0.013	1.389	2.791	<0,001	70.994	67.013	0.081	<0,001	23.868	134.614	<0,001	25.162	51.438	8.3	0.675	0.634	10.113	0.091	0.014	262.863	13.252	1.244	2.314	3.187	0.055	3.265	566.291	17.162	33.587	0.739	0.2	36.444	4.911	1.999	0.854	0.794	13.252	11.033	0.217	<0,001	4.052	0.007	<0,001	4.629	0.194	31.959
Sp	405.831	0.022	17.688	4.634	<0,001	82.523	66.274	0.192	<0,001	18.175	139.628	<0,001	26.367	74.61	26.981	0.99	2.985	10.265	0.139	0.014	313.235	16.331	1.195	2.252	4.048	3.657	7.175	380.984	31.716	28.987	0.633	0.26	32.019	3.983	2.302	0.883	1.888	16.331	22.868	0.21	<0,001	2.959	0.334	<0,001	3.63	0.225	29.249
Sp	297.674	0.025	5.315	2.616	<0,001	53.196	26.682	0.226	<0,001	20.261	94.862	<0,001	17.869	49.857	13.91	0.407	4.067	7.887	0.274	0.009	147.498	11.003	3.542	1.725	2.511	8.343	4.9	255.795	42.055	25.705	0.668	0.187	23.45	4.162	1.679	0.711	0.405	11.003	5.263	0.124	<0,001	<0,001	0.082	<0,001	4.694	0.149	24.487
Data are presented in arbitrary units correlating with peak sizes

## Sheet: CS(Ts5A) crown exp.1
Stage	cis-Aconitic acid (229,375)	beta-Alanine (248)	L-Asparagine (116,188)	L-Aspartic acid (232)	Cinnamic acid (338)	Citric/Isocitric acid (273)	D-Fructose (217,307)	GABA (304)	Galactaric acid (333)	Galactinol (204)	D-Galactose (319,205)	Gluconic acid (333)	D-Glucose (319,205)	L-Glutamic acid (246,247)	L-Glutamine (156,245,347)	Glyceric acid (189)	Glycine (174)	Inositol (305)	L-Isoleucine (158)	alpha-Linolenic acid (335)	Malic acid (245)	Maltose (361)	D-Mannose (319,217,160)	Palmitic acid (313,314)	L-Phenylalanine (218,192)	L-Proline (142)	5-oxo-Proline (156)	Raffinose (437)	L-Serine (218)	Sorbitol (319,205)	Stearic acid (341,117)	Succinic acid (247)	Sucrose (451)	Trehalose (191)	L-Threonic acid (292)	L-Threonine (291)	L-Tryptophan (202,203)	Turanose (361)	Unidentified (116)	Unidentified (245)	Unidentified (160)	Unidentified (234)	Unidentified (186)	Unidentified (204, 205)	Unidentified (204,191)	Unideintified (387,299,357)	Unidentified (597)
C	198.16	0.128	5.308	3.365	0.342	44.397	112.169	0.625	0.194	3.081	274.008	<0,001	48.684	37.558	5.419	0.177	1.487	13.289	0.486	2.841	276.242	1.768	0.419	4.65	<0,001	6.476	8.984	64.103	3.584	15.422	9.283	1.154	7.775	2.856	1.674	0.279	<0,001	1.412	3.369	0.944	0.271	28.068	0.058	<0,001	5.711	0.582	0.033
C	187.027	0.082	10.022	14.143	0.56	80.711	104.355	0.942	0.24	4.277	303.115	<0,001	53.001	63.011	17.303	0.217	1.28	12.81	0.81	1.888	435.201	1.089	1.446	6.24	1.469	5.816	8.406	266.568	3.737	9.713	7.994	1.122	5.402	3.587	1.604	0.351	<0,001	1.888	4.05	1.054	0.086	25.086	0.072	<0,001	4.809	0.583	0.054
C	105.716	0.126	16.203	20.971	1.156	59.136	133.013	1.338	<0,001	3.997	220.927	<0,001	42.129	62.193	34.575	0.153	1.517	17.212	0.728	9.805	265.726	1.477	0.556	15.748	1.701	9.861	8.018	325.922	3.868	7.337	10.106	0.873	5.543	4.461	0.984	0.376	<0,001	3.466	3.129	0.866	0.048	7.333	0.021	<0,001	4.88	0.831	0.06
Co	16.892	0.128	15.982	8.727	<0,001	188.31	118.06	1.348	0.474	1.714	379.747	<0,001	66.809	62.748	68.049	0.057	3.073	10.915	0.384	0.836	339.966	8.471	<0,001	3.165	<0,001	10.93	38.062	281.032	2.992	14.805	5.115	0.525	18.491	10.449	1.344	0.191	<0,001	8.622	2.716	0.94	0.069	17.191	0.231	<0,001	34.684	0.566	0.072
Co	61.91	0.17	41.82	25.956	<0,001	167.4	134.228	1.352	0.441	1.319	328.888	<0,001	57.448	120.873	145.456	0.109	2.576	14.663	0.722	2.316	569.751	5.922	0.504	3.969	1.756	19.661	41.741	231.472	5.52	9.075	8.876	0.714	16.813	7.395	1.288	0.32	<0,001	5.968	3.455	1.318	0.068	14.551	0.226	<0,001	24.605	1.006	0.106
Co	114.728	0.164	4.812	3.542	<0,001	334.251	400.521	1.867	1.316	3.06	863.78	<0,001	152.986	78.646	40.493	0.209	3.356	24.002	0.518	1.798	1338.12	14.877	0.859	4.3	1.455	6.749	43.571	330.378	2.169	10.211	12.856	1.581	20.291	16.801	3.431	0.126	<0,001	18.177	6.529	2.927	0.221	37.752	0.994	<0,001	3.494	1.733	0.184
Dr	176.304	0.129	113.308	30.021	<0,001	213.072	532.59	1.442	1.022	2.497	1133.61	<0,001	197.742	163.546	79.823	0.122	2.726	22.869	0.625	6.834	918.052	10.757	0.691	5.416	3.505	4.63	33.001	197.857	3.809	16.278	12.678	0.779	18.979	9.166	2.827	0.243	<0,001	10.927	8.563	1.971	0.082	17.904	0.14	<0,001	63.268	1.646	0.208
Dr	125.604	0.087	59.15	16.944	<0,001	162.195	364.541	0.703	0.758	3.805	1431.02	<0,001	255.09	97.594	42.587	0.073	1.713	18	0.501	3.285	672.968	11.433	0.379	5.149	1.969	5.077	27.41	309.012	1.937	14.915	9.758	0.701	23.692	9.065	2.416	0.146	<0,001	12.204	5.632	1.134	0.118	15.417	0.364	<0,001	105.81	1.029	0.174
Dr	131.626	0.141	42.966	18.831	<0,001	148.272	312.145	0.966	0.748	2.468	947.881	<0,001	170.554	107.301	20.776	0.113	1.473	17.485	0.403	5.163	864.229	11.286	0.995	3.751	2.587	3	16.719	189.56	2.079	26.958	8.814	0.735	20.183	10.193	4.804	0.159	<0,001	12.394	4.555	1.481	1.24	5.737	0.121	<0,001	83.303	1.269	0.299
Sp	48.3	0.066	101.548	15.426	1.571	108.612	1704.33	8.832	2.241	1.247	1058.16	<0,001	189.135	9.38	49.903	0.319	1.637	26.299	1.275	11.406	744.997	21.573	5.678	13.573	3.304	5.979	17.125	137.747	2.012	13.713	5.266	0.542	4.567	20.773	4.682	0.287	0.366	28.113	3.589	11.216	0.065	4.649	0.086	<0,001	14.64	0.095	0.468
Sp	52.887	0.115	151.863	20.265	1.065	112.961	1157.56	11.386	2.42	3.237	1031.28	<0,001	179.685	9.729	63.103	0.311	2.434	19.971	1.176	2.501	717.129	13.984	5.402	7.046	2.889	4.444	45.831	235.815	2.259	25.216	4.168	0.553	8.961	11.683	5.519	0.195	0.153	16.079	4.66	11.115	0.067	12.069	0.158	<0,001	28.444	0.056	0.187
Sp	42.056	0.128	80.892	22.267	1.047	116.847	1390.1	11.217	1.438	3.242	1240.03	<0,001	225.625	10.103	47.186	0.288	1.921	27.102	1.444	4.462	603.302	18.438	4.324	7.949	2.704	90.308	25.243	243.84	3.557	5.511	9.882	0.465	5.878	14.943	6.372	0.362	0.223	22.314	2.943	9.168	0.058	4.879	0.203	<0,001	35.757	0.168	0.158
Data are presented in arbitrary units correlating with peak sizes

## Sheet: CS(Ts5A) crown exp.2
Stage	cis-Aconitic acid (229,375)	beta-Alanine (248)	L-Asparagine (116,188)	L-Aspartic acid (232)	Cinnamic acid (338)	Citric/Isocitric acid (273)	D-Fructose (217,307)	GABA (304)	Galactaric acid (333)	Galactinol (204)	D-Galactose (319,205)	Gluconic acid (333)	D-Glucose (319,205)	L-Glutamic acid (246,247)	L-Glutamine (156,245,347)	Glyceric acid (189)	Glycine (174)	Inositol (305)	L-Isoleucine (158)	alpha-Linolenic acid (335)	Malic acid (245)	Maltose (361)	D-Mannose (319,217,160)	Palmitic acid (313,314)	L-Phenylalanine (218,192)	L-Proline (142)	5-oxo-Proline (156)	Raffinose (437)	L-Serine (218)	Sorbitol (319,205)	Stearic acid (341,117)	Succinic acid (247)	Sucrose (451)	Trehalose (191)	L-Threonic acid (292)	L-Threonine (291)	L-Tryptophan (202,203)	Turanose (361)	Unidentified (116)	Unidentified (245)	Unidentified (160)	Unidentified (234)	Unidentified (186)	Unidentified (204, 205)	Unidentified (204,191)	Unideintified (387,299,357)	Unidentified (597)
C	251.024	0.004	<0,001	5.491	0.037	214.744	1257.86	0.401	<0,001	11.811	2518.91	<0,001	432.743	69.413	<0,001	0.89	3.752	32.076	0.395	<0,001	1723.36	0.137	4.291	0.529	2.188	0.298	4.319	751.987	1.478	53.885	1.349	1.03	20.354	8.898	2.04	0.162	<0,001	19.665	9.273	2.2	0.034	0.086	<0,001	29.736	22.761	0.058	0.276
C	253.262	0.009	<0,001	2.139	0.043	163.029	500.268	0.344	<0,001	12.91	935.971	<0,001	163.341	80.061	<0,001	0.716	4.604	35.617	0.441	<0,001	1282.29	0.084	2.911	0.571	2.382	0.375	5.135	392.271	2.21	72.385	1.477	1.116	16.347	4.735	4.664	0.319	<0,001	11.644	12.169	1.706	0.019	0.063	<0,001	31.643	21.804	0.137	0.244
C	294.96	0.007	<0,001	3.415	0.045	234.202	1162.5	0.412	<0,001	10.399	1957.53	<0,001	330.259	55.349	<0,001	0.58	2.535	23.188	0.337	<0,001	1537.02	0.132	4.098	0.637	2.453	0.232	4.175	410.847	0.727	60.507	1.551	1.08	15.258	8.766	5.409	0.096	<0,001	18.554	8.505	2.147	0.035	0.175	<0,001	36.822	6.16	0.104	0.244
Co	319.855	0.017	9.541	22.989	0.057	204.173	759.038	1.024	<0,001	32.124	2188.44	<0,001	372.915	145.762	9.744	0.203	8.51	66.653	0.942	<0,001	1193.88	0.437	2.422	0.553	2.6	14.152	20.882	617.819	5.347	68.087	1.328	0.717	27.051	26.338	3.565	0.292	0.336	55.336	33.077	1.862	0.05	0.121	<0,001	6.773	22.75	0.432	0.666
Co	105.153	0.017	8.382	11.766	0.019	609.032	633.791	1.014	<0,001	14.963	2397.72	<0,001	403.45	123.162	10.129	0.234	7.719	39.484	0.344	<0,001	1214.06	0.307	2.617	0.529	3.8	5.654	7.703	1438.67	2.499	58.638	1.303	0.567	41.96	7.346	2.012	0.159	0.039	42.801	17.41	1.625	0.032	0.065	<0,001	3.575	4.01	0.507	0.45
Co	203.078	0.025	13.371	10.422	0.165	468.704	632.024	0.826	<0,001	20.104	2487.06	<0,001	441.311	130.621	6.974	0.186	8.206	31.112	0.488	<0,001	1391.27	0.471	3.345	0.778	6.66	6.484	15.743	1405.92	2.703	68.594	2.079	0.494	35.212	8.825	1.573	0.217	0.189	64.452	25.507	1.524	0.026	0.085	<0,001	9.586	31.953	0.247	0.621
Dr	56.345	0.024	23.285	5.823	0.037	196.834	794.974	1.565	<0,001	12.355	661.145	<0,001	118.96	56.137	27.513	0.104	5.019	20.644	0.502	<0,001	483.05	0.17	9.296	0.354	4.038	4.28	8.145	433.901	1.451	94.654	0.881	0.45	24.431	6.674	7.212	0.167	2.4	24.543	12.414	1.078	0.046	0.427	<0,001	<0,001	<0,001	0.218	0.287
Dr	56.58	0.024	73.069	4.668	0.039	160.942	1198	1.18	<0,001	9.946	733.348	<0,001	130.307	83.737	42.589	0.138	9.006	13.839	0.701	<0,001	747.46	0.259	6.179	0.359	3.866	2.496	15.154	418.481	3.142	60.927	0.849	0.47	24.255	6.24	6.192	0.245	2.169	37.473	19.672	1.498	0.057	0.176	<0,001	<0,001	<0,001	0.211	0.312
Dr	68.584	0.027	18.639	5.685	0.06	200.224	1665.33	0.745	<0,001	10.106	1088.08	<0,001	180.815	69.012	23.462	0.121	8.648	26.219	0.997	<0,001	489.11	0.273	8.991	0.38	3.514	12.583	7.147	136.867	3.695	48.349	0.609	0.598	19.2	4.448	7.424	0.282	5.272	37.873	12.822	1.491	0.084	0.152	<0,001	<0,001	<0,001	0.193	0.414
Sp	100.092	<0,001	47.464	14.521	0.053	351.395	1076.17	0.867	<0,001	19.201	788.164	<0,001	140.406	121.537	23.128	0.216	7.536	39.32	0.702	0.018	726.906	0.328	0.552	0.733	5.109	5.333	34.853	400.006	2.33	61.831	1.376	0.619	22.187	8.239	8.232	0.193	8.196	42.495	35.221	1.26	0.066	0.139	<0,001	<0,001	7.179	0.172	0.509
Sp	96.338	<0,001	33.28	9.287	0.041	181.429	1213.31	0.567	<0,001	18.296	698.329	<0,001	123.083	88.297	15.24	0.144	6.845	27.828	0.73	0.012	827.541	0.228	4.735	0.644	2.95	5.118	17.32	617.666	1.904	59.232	1.485	0.649	27.492	3.898	2.88	0.21	2.887	34.606	13.515	1.455	0.024	0.055	<0,001	<0,001	7.479	0.067	0.514
Sp	170.945	<0,001	32.132	9.708	0.047	141.736	2012.03	1.36	<0,001	20.896	1673.38	<0,001	272.476	100.103	28.799	0.117	6.493	55.575	0.594	<0,001	974.756	0.358	6.699	0.351	2.86	10.062	13.315	393.845	2.039	57.643	0.96	0.814	28.466	5.528	5.578	0.191	2.441	46.6	22.427	1.452	0.046	0.168	<0,001	<0,001	8.504	0.212	0.811
Data are presented in arbitrary units correlating with peak sizes

## Sheet: CS(Ts5A) crown exp.3
Stage	cis-Aconitic acid (229,375)	beta-Alanine (248)	L-Asparagine (116,188)	L-Aspartic acid (232)	Cinnamic acid (338)	Citric/Isocitric acid (273)	D-Fructose (217,307)	GABA (304)	Galactaric acid (333)	Galactinol (204)	D-Galactose (319,205)	Gluconic acid (333)	D-Glucose (319,205)	L-Glutamic acid (246,247)	L-Glutamine (156,245,347)	Glyceric acid (189)	Glycine (174)	Inositol (305)	L-Isoleucine (158)	alpha-Linolenic acid (335)	Malic acid (245)	Maltose (361)	D-Mannose (319,217,160)	Palmitic acid (313,314)	L-Phenylalanine (218,192)	L-Proline (142)	5-oxo-Proline (156)	Raffinose (437)	L-Serine (218)	Sorbitol (319,205)	Stearic acid (341,117)	Succinic acid (247)	Sucrose (451)	Trehalose (191)	L-Threonic acid (292)	L-Threonine (291)	L-Tryptophan (202,203)	Turanose (361)	Unidentified (116)	Unidentified (245)	Unidentified (160)	Unidentified (234)	Unidentified (186)	Unidentified (204, 205)	Unidentified (204,191)	Unideintified (387,299,357)	Unidentified (597)
C	321.307	0.237	14.784	20.842	<0,001	95.33	246.631	0.323	<0,001	4.844	269.134	<0,001	48.258	128.971	72.957	0.177	1.757	20.72	0.684	<0,001	402.167	2.254	<0,001	2.308	2.274	1.147	11.89	177.182	69.449	47.588	0.725	0.518	31.023	4.103	1.113	34.828	0.985	<0,001	61.534	0.641	<0,001	<0,001	0.065	9.413	47.392	0.688	<0,001
C	236.318	0.101	2.819	9.931	<0,001	47.63	218.665	0.15	<0,001	2.775	365.987	<0,001	61.446	66.919	28.232	0.078	0.486	11.071	0.108	<0,001	219.182	1.782	<0,001	2.23	1.463	0.03	7.179	56.771	13.883	62.17	0.733	0.377	13	3.003	2.113	11.965	0.848	<0,001	37.05	0.401	<0,001	<0,001	0.005	9.825	9.764	0.488	<0,001
C	195.239	0.249	19.15	29.413	<0,001	124.759	70.085	0.511	<0,001	3.599	69.654	<0,001	15.27	176.149	115.542	0.176	2.645	27.326	0.961	<0,001	449.2	1.519	<0,001	3.05	3.372	4.048	28.191	24.31	115.842	47.318	0.814	0.57	35.103	5.317	2.106	54.622	1.275	<0,001	86.973	0.724	<0,001	<0,001	0.276	9.704	5.624	1.195	<0,001
Co	81.721	0.277	105.738	53.894	<0,001	266.599	150.585	0.966	<0,001	22.649	355.062	<0,001	62.747	357.499	232.15	0.186	5.802	21.703	1.253	<0,001	2059.71	4.76	0.55	2.406	28.302	12.511	52.245	566.243	193.201	16.213	0.943	0.799	39.206	12.474	12.001	45.089	3.295	4.76	35.153	2.744	<0,001	10.234	4.72	4.521	83.768	2.403	8.203
Co	133.108	0.202	68.228	27.512	<0,001	188.165	210.208	0.947	<0,001	14.44	424.032	<0,001	70.666	204.231	98.165	0.146	3.286	14.147	0.547	<0,001	1727.28	6.609	0.362	2.173	11.814	4.268	21.638	250.139	100.947	16.726	0.816	0.701	32.6	10.65	5.136	24.841	2.887	6.609	31.22	1.971	<0,001	9.489	1.778	3.6	53.918	1.338	6.328
Co	163.432	0.244	44.198	28.481	<0,001	176.58	229.594	0.608	<0,001	15.804	525.203	<0,001	88.448	197.316	112.15	0.247	4.086	17.648	0.705	<0,001	1924.53	5.581	1.088	2.468	7.818	9.94	27.711	214.648	88.093	19.72	0.8	0.858	28.808	15.278	4.15678	22.87	0.987	5.581	28.344	2.13	<0,001	10.41	2.991	3.954	35.062	1.373	6.839
Dr	52.919	0.166	53.605	13.95	<0,001	129.058	442.264	2.209	<0,001	15.428	515.566	<0,001	83.253	162.355	64.052	0.202	1.784	1.017	0.404	<0,001	985.215	7.977	1.988	2.241	8.185	1.72	16.759	46.541	104.526	15.091	0.653	0.504	23.836	7.493	2.1184	19.245	0.835	7.977	36.647	1.297	<0,001	4.757	0.061	<0,001	21.204	1.059	6.019
Dr	25.695	0.072	29.052	16.644	<0,001	143.245	129.948	0.666	<0,001	6.94	215.629	<0,001	38.647	145.076	60.264	0.104	1.403	21.4	0.693	<0,001	1223.03	5.899	1.39	1.964	10.026	4.266	25.738	112.083	65.439	7.835	0.634	0.277	27.549	11.331	3.228	17.991	0.847	5.899	17.514	1.06	<0,001	9.044	0.153	<0,001	14.328	0.934	7.717
Dr	40.783	0.122	27.351	16.449	<0,001	163.149	276.299	0.588	<0,001	12.975	241.626	<0,001	42.429	133.987	42.951	0.091	1.029	19.678	0.701	<0,001	1134.93	7.444	1.258	1.953	10.726	1.553	12.779	148.376	60.166	15.452	0.564	0.27	29.063	8.234	2.119	19.928	1.198	7.444	17.705	1.012	<0,001	6.642	0.035	<0,001	12.691	0.772	7.219
Sp	7.401	0.092	39.869	13.481	<0,001	158.996	639.199	0.715	<0,001	11.886	424.088	<0,001	70.361	110.952	42.269	0.078	1.411	14.853	1.218	<0,001	1784.57	14.575	1.733	2.607	9.179	8.773	27.317	208.968	48.151	9.464	0.881	0.255	36.271	22.326	6.45671	25.725	4.777	14.575	15.865	1.169	<0,001	6.015	0.239	<0,001	14.852	0.914	7.058
Sp	7.777	0.075	56.748	13.385	<0,001	97.595	154.979	0.731	<0,001	5.574	85.566	<0,001	15.956	95.619	56.208	0.11	0.991	7.984	1.034	<0,001	794.164	4.645	0.476	2.261	7.976	11.021	17.94	231.73	49.729	12.303	0.603	0.137	24.421	7.89	2.114	16.446	3.373	4.645	7.911	0.732	<0,001	5.155	0.138	<0,001	3.831	0.464	5.011
Sp	26.71	0.253	111.663	17.664	<0,001	201.509	553.85	2.604	<0,001	17.781	323.993	<0,001	54.757	146.425	117.663	0.293	3.242	11.788	1.095	<0,001	1428.25	11.567	0.309	3.129	7.345	17.88	34.984	202.026	116.908	12.948	0.782	0.353	36.488	8.17	1.17801	33.262	3.252	11.567	12.774	1.415	<0,001	6.463	0.438	<0,001	30.581	1.002	5.979
Data are presented in arbitrary units correlating with peak sizes
